# Supplementary material for: Multidrug resistance in bacteria associated with leafy greens and soil in urban agriculture systems
Source: Front Plant Sci. 2025 Sep 22;16:1664284. doi: 10.3389/fpls.2025.1664284 (PMC12497839; doi:10.3389/fpls.2025.1664284)
Supplement: Supplementary Table 1 — Chi-squared test statistics comparing the fractions of genera (A), antibiotic resistance phenotypes (B), genotypes detected with AMRFinderPlus (C), and genotypes detected with CARD (D) across sample types (i.e., LT, RZ, BS). Significant differences (P < 0.05) are in shown bold font. [file Table1.xlsx]

## Sheet: Sheet1
A	Genus	LT_fraction	RZ_fraction	BS_fraction	P_value
1	Bacillus	0	0.166667	0.25	0.0298294
2	Providencia	0.275862	0.0714286	0	0.00942461
3	Pseudomonas	0.413793	0.333333	0.1875	0.304818
4	Serratia	0.241379	0.238095	0.3125	0.831136
B	Phenotype	LT_fraction	RZ_fraction	BS_fraction	P_value
1	Azithromycin	0.931034	0.690476	0.6875	0.0415178
2	Ciprofloxacin	0.448276	0.357143	0.375	0.733808
3	Chloramphenicol	0.758621	0.595238	0.3125	0.014006
4	Cefataxime	0.724138	0.761905	0.875	0.50751
5	Gentamicin	0.103448	0.0952381	0.375	0.0196604
6	Tetracycline	0.517241	0.642857	0.6875	0.440005
C	AMRFinder_gene	LT_fraction	RZ_fraction	BS_fraction	P_value
1	aac.6..Ial.aminoglycoside	0	0.0714286	0.0625	0.346899
2	aac.6..aminoglycoside	0.241379	0.166667	0.25	0.668461
3	bla	0	0.142857	0.25	0.0308572
4	bla2	0	0.166667	0.25	0.0298294
5	blaPEN.F	0	0	0.0625	0.105975
6	blaSRT	0.0344828	0.190476	0.1875	0.14115
7	blaPLA.2a	0	0.0238095	0	0.581617
8	blaSRT.3	0.206897	0.0238095	0.125	0.0428868
9	blaL1	0	0	0.125	0.010653
10	blaPEN.bcc	0	0.0476191	0	0.333992
11	blaOCH	0	0.0238095	0	0.581617
12	blaOXA.1029	0	0.0238095	0	0.581617
13	blaIII	0	0.0238095	0.0625	0.407435
14	blaDHA	0.0344828	0	0	0.363627
15	norM	0	0.0476191	0.0625	0.442499
16	smfY	0.241379	0.214286	0.25	0.943679
17	sdeB	0.241379	0.214286	0.3125	0.737001
18	sdeY	0	0.0952381	0.1875	0.0765635
19	mexE	0.172414	0.238095	0.0625	0.298411
20	emhC	0.103448	0.0714286	0.125	0.791736
21	emhB	0.103448	0.0714286	0.125	0.791736
22	emhA	0.103448	0.0714286	0.125	0.791736
23	emrC	0	0	0.0625	0.105975
24	emrA	0	0	0.0625	0.105975
25	emrB	0	0	0.0625	0.105975
26	mexA	0	0.0476191	0	0.333992
27	mexX	0	0.0476191	0	0.333992
28	crpP	0	0.0238095	0	0.581617
29	fosB	0	0.0952381	0.1875	0.0765635
30	abaF	0	0.0238095	0.0625	0.407435
31	fosA	0	0.0714286	0	0.189278
32	vanR	0	0.0238095	0	0.581617
33	vanS.Pt	0	0.0476191	0.125	0.158974
34	vanR.A	0	0.0476191	0.125	0.158974
35	aph.3..IIb.aminoglycoside	0	0.0238095	0	0.581617
36	cml	0	0.0238095	0	0.581617
37	catB7	0	0.0476191	0	0.333992
38	catA2	0.0344828	0	0	0.363627
39	oqxB	0	0.0238095	0	0.581617
40	smeF	0	0	0.125	0.010653
41	satA	0	0.166667	0.1875	0.0578796
42	tet.45.	0	0.0714286	0.1875	0.0592116
43	tet.41.	0.241379	0.214286	0.25	0.943679
44	tet.B.	0	0.0238095	0	0.581617
45	tet.L.	0	0.0238095	0	0.581617
46	tet.D.	0.0344828	0	0	0.363627
D	CARD_gene	LT_resistant	RZ_resistant	BS_resistant	P_value
1	AAC.6...Ic	0.241379	0.238095	0.3125	0.831136
2	AAC.6...Ih	0	0.0238095	0	0.581617
3	Abau_AbaQ	0.413793	0.142857	0.1875	0.027491
4	Abau_AmvA	0	0.0238095	0	0.581617
5	acrB	0	0.0238095	0	0.581617
6	acrD	0.0344828	0.0238095	0	0.760211
7	adeF	0.827586	0.666667	0.6875	0.307966
8	amrA	0	0.0476191	0.0625	0.442499
9	amrB	0	0.0476191	0.0625	0.442499
10	ANT.3....IIc	0	0.0238095	0	0.581617
11	APH.3...IIb	0	0.0476191	0	0.333992
12	APH.9..Ic	0	0	0.125	0.010653
13	ArmR	0	0.0476191	0	0.333992
14	arnA	0	0.0476191	0	0.333992
15	ArnT	0.62069	0.452381	0.375	0.216588
16	baeR	0.0344828	0	0	0.363627
17	basS	0	0.0476191	0	0.333992
18	BcI	0	0.166667	0.25	0.0298294
19	BcII	0	0.119048	0.1875	0.0798483
20	BcIII	0	0.0952381	0.25	0.0209784
21	bcr.1	0	0.0476191	0	0.333992
22	Ecol_catII	0.0344828	0	0	0.363627
23	ceoB	0	0.0476191	0.0625	0.442499
24	cprR	0	0.0476191	0	0.333992
25	cprS	0	0.0476191	0	0.333992
26	cpxA	0.0344828	0	0	0.363627
27	CRP	0.586207	0.333333	0.3125	0.0688513
28	DHA.4	0.0344828	0	0	0.363627
29	emrB	0	0.0238095	0	0.581617
30	emrR	0.275862	0.261905	0.3125	0.928452
31	eptB	0	0.0238095	0	0.581617
32	Ecol_MarR_MULT	0.0344828	0.0238095	0	0.760211
33	Ecol_mdfA	0.0344828	0	0	0.363627
34	FosA	0	0.0476191	0	0.333992
35	fosA5	0.0344828	0.0238095	0	0.760211
36	FosA8	0.62069	0.357143	0.375	0.0726827
37	FosB	0	0.142857	0.25	0.0308572
38	FosB2	0	0.0238095	0.0625	0.407435
39	FosBx1	0	0.0476191	0	0.333992
40	HelR	0	0.0238095	0	0.581617
41	IND.4	0	0	0.0625	0.105975
42	IND.7	0	0.0238095	0	0.581617
43	Kpne_KpnE	0.0344828	0.0238095	0	0.760211
44	Kpne_KpnF	0.275862	0.261905	0.3125	0.928452
45	Kpne_KpnG	0	0.0238095	0	0.581617
46	Kpne_KpnH	0.586207	0.309524	0.3125	0.0469086
47	leuO	0	0.0238095	0	0.581617
48	LptD	0	0.0238095	0	0.581617
49	marA	0.0344828	0.0238095	0	0.760211
50	mdtB	0.0344828	0.0238095	0	0.760211
51	mdtC	0.0344828	0.0238095	0	0.760211
52	MexA	0	0.0476191	0	0.333992
53	MexB	0	0.0476191	0	0.333992
54	MexC	0	0.0476191	0	0.333992
55	MexD	0	0.0476191	0	0.333992
56	MexE	0	0.0476191	0	0.333992
57	MexF	0	0.0476191	0	0.333992
58	MexG	0	0.0476191	0	0.333992
59	MexH	0	0.0476191	0	0.333992
60	MexI	0	0.0476191	0	0.333992
61	MexJ	0	0.0476191	0	0.333992
62	MexK	0	0.0476191	0	0.333992
63	MexL	0	0.0476191	0	0.333992
64	mexM	0	0.0476191	0	0.333992
65	mexN	0	0.0476191	0	0.333992
66	mexP	0	0.0476191	0	0.333992
67	mexQ	0	0.0476191	0	0.333992
68	MexR	0	0.0476191	0	0.333992
69	MexS	0	0.0476191	0	0.333992
70	MexT	0	0.0476191	0	0.333992
71	MexV	0	0.0476191	0	0.333992
72	MexW	0	0.0476191	0	0.333992
73	mexY	0	0.0476191	0	0.333992
74	MexZ	0	0.0476191	0	0.333992
75	mphL	0	0.0238095	0	0.581617
76	msbA	0.275862	0.261905	0.3125	0.928452
77	msr.G.	0	0.0238095	0	0.581617
78	MuxA	0	0.0476191	0	0.333992
79	MuxB	0	0.0476191	0	0.333992
80	MuxC	0	0.0476191	0	0.333992
81	nalC	0	0.0476191	0	0.333992
82	nalD	0	0.0476191	0	0.333992
83	OCH.8	0	0.0238095	0	0.581617
84	OmpA	0	0.0238095	0	0.581617
85	OpmB	0	0.0476191	0	0.333992
86	OpmD	0	0.0476191	0	0.333992
87	opmE	0	0.0476191	0	0.333992
88	OpmH	0	0.0476191	0	0.333992
89	OprJ	0	0.0476191	0	0.333992
90	OprM	0	0.0476191	0	0.333992
91	OprN	0	0.0476191	0	0.333992
92	oqxB	0	0.0238095	0	0.581617
93	OXA.1029	0	0.0238095	0	0.581617
94	OXA.486	0	0.0238095	0	0.581617
95	OXA.671	0	0.0238095	0	0.581617
96	ParR	0	0.0476191	0	0.333992
97	ParS	0	0.0476191	0	0.333992
98	PDC.224	0	0.0238095	0	0.581617
99	PDC.5	0	0.0238095	0	0.581617
100	PLA.2a	0	0.0238095	0	0.581617
101	PmpM	0	0.0476191	0	0.333992
102	PmrF	0.0344828	0.0238095	0	0.760211
103	Paer_catB7	0	0.0238095	0	0.581617
104	Paer_CpxR	0	0.0476191	0	0.333992
105	Paer_emrE	0	0.0476191	0	0.333992
106	Paer_soxR	0.103448	0.119048	0.0625	0.818953
107	qacG	0.517241	0.428571	0.4375	0.74745
108	qacJ	0	0.0238095	0.125	0.0774238
109	rsmA	0.689655	0.47619	0.4375	0.136682
110	Sfle_acrA	0.0344828	0.0238095	0	0.760211
111	smeA	0	0	0.125	0.010653
112	smeB	0	0	0.0625	0.105975
113	smeC	0	0	0.0625	0.105975
114	smeD	0	0	0.125	0.010653
115	smeE	0	0	0.125	0.010653
116	smeF	0	0	0.0625	0.105975
117	smeR	0	0	0.125	0.010653
118	smeS	0	0	0.0625	0.105975
119	SRT.2	0	0.0476191	0.0625	0.442499
120	SRT.3	0.206897	0.0476191	0.125	0.116627
121	SRT.4	0.0344828	0.0714286	0	0.477424
122	SST.1	0	0.0714286	0.125	0.195314
123	otr.A.S.liv	0	0.0238095	0	0.581617
124	otr.A.S.rim	0	0.0238095	0	0.581617
125	Sven_rox	0	0.0238095	0	0.581617
126	tet.41.	0.241379	0.238095	0.3125	0.831136
127	tet.45.	0	0.166667	0.1875	0.0578796
128	tet.59.	0.275862	0.0714286	0	0.00942461
129	tet.B.	0	0.0238095	0	0.581617
130	tet.D.	0.0344828	0	0	0.363627
131	tetB.P.	0	0.166667	0.25	0.0298294
132	tetR	0	0.0238095	0	0.581617
133	TriA	0	0.0476191	0	0.333992
134	TriB	0	0.0476191	0	0.333992
135	TriC	0	0.0476191	0	0.333992
136	Type_B_NfxB	0	0.0476191	0	0.333992
137	vanG	0.448276	0.285714	0.3125	0.350407
138	vanH_in_vanA_cl	0	0.0238095	0	0.581617
139	vanH_in_vanB_cl	0	0.0714286	0	0.189278
140	vanH_in_vanF_cl	0	0	0.0625	0.105975
141	vanH_in_vanO_cl	0.137931	0.0714286	0	0.253987
142	vanI	0	0.0238095	0	0.581617
143	vanR_in_vanA_cl	0	0.0476191	0.125	0.158974
144	vanT_in_vanG_cl	0.103448	0.404762	0.375	0.0185412
145	vanW_in_vanB_cl	0.0344828	0.0238095	0	0.760211
146	vanW_in_vanG_cl	0.172414	0.214286	0.25	0.816572
147	vanW_in_vanI_cl	0	0.214286	0.25	0.0206698
148	vanX_in_vanI_cl	0	0.0238095	0	0.581617
149	vanY_in_vanA_c	0	0.119048	0.1875	0.0798483
150	vanY_in_vanB_cl	0	0.166667	0.25	0.0298294
151	vanY_in_vanF_cl	0	0.142857	0.1875	0.0717835
152	vanY_in_vanM_cl	0	0.166667	0.375	0.00302984
153	YajC	0	0.0476191	0	0.333992
