# Supplementary material for: Multidrug resistance in bacteria associated with leafy greens and soil in urban agriculture systems
Source: Front Plant Sci. 2025 Sep 22;16:1664284. doi: 10.3389/fpls.2025.1664284 (PMC12497839; doi:10.3389/fpls.2025.1664284)
Supplement: Supplementary Table 2 — Genotype, phenotype, and farm metadata for each MDR isolate. [file Table2.xlsx]

## Sheet: Sheet1
Isolate_ID	GTDB-Tk Taxonomy	AMRFinder..ARG	AMRFinder..other.genes	CARD.ARGs	MobileOG.MGEs	Resistance.Phenotype	Isolation_farm	Isolation_source	Isolation_source_specific	Isolation_farm_irrigation	Zeng et al Project ID	Isolation_media_original	Composting materials	Genome size	# predicted genes
UF-101	Burkholderia ambifaria	blaPEN-F, norM, abaF	dpsA	adeF, amrA, amrB, ceoB, qacG, vanH_in_vanF_cl	groEL, hfq, copR, R00164, clpB, groS, parD, tnpA, rdgC, ihfA, groL, uvrD, Plasmid _gene	Amp, Cef, Azi, Cip, Gen, Tet, Chlor	F3	Bulk Soil	Bulk Soil	pond	BS-12	TSA+Tet	NA	7527663	6741
UF-81	Chryseobacterium_B	NA	NA	IND-4, qacG, vanT_in_vanG_cl	dnaK, recA, thyA, dinG, topB, cas2, groS, radA, ligD, ruvC, ssb, recQ, ung, exoA_2, uvrA, gyrA, ruvB, groL	Amp, Cef, Cip	F3	Bulk Soil	Bulk Soil	pond	BS-13	TSA+Amp	NA	4339322	3990
UF-212	Pseudomonas glycinae	emhC, emhB, emhA	copA	Abau_AbaQ, adeF, adeF, ArnT, FosA8, Paer_soxR, rsmA, vanW_in_vanG_cl	ihfB, copR, dnaB, dnaK, diaA, ftsH, ssb, oppF, clpB, nusA, nusG, radA, hsdM	Amp, Cef, Azi, Chlor	F4	Bulk Soil	Bulk Soil	well	BS-15	TSA+Amp	NA	6301284	5639
UF-257	Stenotrophomonas geniculata	blaL1, emrC, emrA, emrB, smeF	NA	adeF, APH(9)-Ic, qacJ, smeA, smeD, smeE, smeR, vanY_in_vanM_cl	res, XAC0522, int, insK, dnaK, recA, uvrA, rarA, pilT, comM, ligD, clpA, nusG, dnaB, recJ, ihfB, hfq, dpnM, Insertion Sequence (IS) _gene, Plasmid _gene	Amp, Cef, Azi, Tet	F5	Bulk Soil	Bulk Soil	city	BS-22	TSA+Amp	NA	4500754	4083
UF-263	Serratia marcescens	sdeB, sdeY, blaSRT, smfY, tet(41), aac(6)-Ial-aminoglycoside N-acetyltransferase AAC(6)-Ial	sdeA, smdA, smdB, fieF, ssmE	AAC(6')-Ic, adeF, adeF, adeF, ArnT, CRP, emrR, FosA8, Kpne_KpnF, Kpne_KpnH, msbA, qacG, rsmA, SST-1, tet(41), vanG	fis, mug, umuD, recA, tonB, ihfB, hupA, ihfA, ssb, holE_2, umuC, K, N5, cI_1, quuD, O, rusA, xis, intE, dnaK, rnhA, recG, mutS, rarA, slp, bin3_2, dps, nuc, radA, dpiA, srnB, oppA, dnaE2, topB, pilT, tag, oppF, clpP, ogt, rnhB, recX, comM, polA, mutL, holB, sbcB, fxsA, holA, recC, hda, xerD, recQ, rdgB, xseA, dnaE, recN, seqA, recJ, recD, uvrD, nusG, hflD, bamA, xthA, ligA, mutH, mutY, clpB, uvrB…	Amp, Azi, Cip, Tet	F5	Bulk Soil	Bulk Soil	city	BS-24	TSA+Tet	NA	4940973	4574
UF-293	Pseudomonas sp.	emhC, emhB, emhA	cueA	Abau_AbaQ, adeF, adeF, adeF, rsmA	ihfB, dnaB, tnpA, dnaK, diaA, ftsH, oppF, clpB, nusA, nusG, radA	Amp, Cef, Azi, Chlor	CG1	Bulk Soil	Bulk Soil	city	BS-26	TSA+Amp	NA	6156740	5537
UF-316	Stenotrophomonas maltophilia	blaL1, smeF	NA	adeF, APH(9)-Ic, qacJ, smeA, smeB, smeC, smeD, smeE, smeF, smeR, smeS, vanY_in_vanM_cl	trbL, trbC, repA, virD2, trbF1_5, XAC0522, trbE, trbG, traG, parG, trbB, parA, cysM_2, insK, dnaK, recA, traM, uvrA, rarA, pilT, comM, ligD, clpA, nusG, dnaB, recJ, ihfB, parB, traR, hfq, Plasmid _gene, Integrative Element (IGE) _gene, Insertion Sequence (IS) _gene	Amp, Cef, Azi, Cip, Gen, Tet	CG1	Bulk Soil	Bulk Soil	city	BS-26	TSA+Tet	NA	4613247	4233
UF-350	Serratia bockelmannii	smfY, blaSRT, sdeB, tet(41), aac(6)-aminoglycoside 6-N-acetyltransferase	fieF, sdeA, ssmE	AAC(6')-Ic, adeF, adeF, adeF, ArnT, CRP, emrR, FosA8, Kpne_KpnF, Kpne_KpnH, msbA, qacG, rsmA, SST-1, tet(41), vanG	insN, fis, recA, mug, ihfB, hupA, ihfA, ssb, ltrA, insF1, insC1, tnp1, tnp, insD1, tnpX, insO1, umuD_5, ubiE_1, clpP, B, cro, cohE, int, 12, ymfQ, tISRso16a, dnaK, rnhA, recG, mutS, rarA, slp, higA, bin3_2, tnpB, dps, nuc, radA, dpiA, srnB, oppA, dnaE2, tnpR, topB, rsrIM, pilT, tag, oppF, intA_3, rnhB, recX, polA, mutL, dnaA, tnpC, holB, ligA, fxsA, holA, recC, hda, xerD, recQ, rdgB, xseA, dnaE, …	Amp, Cef, Azi, Tet	CG2	Bulk Soil	Bulk Soil	city & harvested rain	BS-30	TSA+Tet	NA	5451073	5097
UF-342	Bacillus bombysepticus	fosB, tet(45), bla, vanS-Pt, vanR-A, bla2	sph, cerA, inhA2, nheA, nheB, nheC, entFM, plcA, hblC, hblD, hblB, hblA, cytK2, inhA1, bpsC, alo	BcI, BcII, BcIII, BcIII, FosB, tet(45), tetB(P), vanR_in_vanA_cl, vanT_in_vanG_cl, vanT_in_vanG_cl, vanW_in_vanG_cl, vanW_in_vanI_cl, vanW_in_vanI_cl, vanY_in_vanB_cl, vanY_in_vanB_cl, vanY_in_vanF_cl, vanY_in_vanF_cl, vanY_in_vanM_cl	groEL, rex, topB, tnp, clpP, Plasmid _gene, tnpB, bdbC, insK, abrB, bin3, tnpA, groS, hfq, immR_3, hup, dinB, ndoA_1, copR, xerS, 17, dit, mobC, Insertion Sequence (IS) _gene, Phage _gene, Phage,Plasmid _gene	Amp, Cef, Gen, Tet	CG2	Bulk Soil	Bulk Soil	city & harvested rain	BS-33	TSA+Tet	NA	6048552	6118
UF-369	Pseudomonas sp001642705	mexE	cadR, ttgR, ttgA, ttgB	Abau_AbaQ, adeF, adeF, adeF, vanT_in_vanG_cl	groL, ihfB, insF1, ISPlu7D_orfA, hup, tnpI, ssb, groS, diaA, insO1, ftsH, oppF, dnaB, nusA, nusG, radA, Integrative Element (IGE) _gene	Amp, Cef, Azi, Chlor	CG2	Bulk Soil	Bulk Soil	city & harvested rain	BS-33	TSA+Amp	NA	5657776	5191
UF-412	Bacillus Asp003400245	blaIII, bla2, satA, bla	alo, hblC, hblD, hblB, bpsC, entFM, inhA1, plcR, hlyIIR, hlyII, inhA2, cerA, sph, nheA, nheB, nheC	BcI, BcII, BcIII, BcIII, BcIII, FosB, tetB(P), vanT_in_vanG_cl, vanT_in_vanG_cl, vanW_in_vanI_cl, vanW_in_vanI_cl, vanY_in_vanA_c, vanY_in_vanA_c, vanY_in_vanB_cl, vanY_in_vanM_cl	groEL, rex, tnp, topB, Plasmid _gene, tnp_2, clpP, tnpB, hup, groS, insK, insQ, dinB, immR_3, pif, ndoA_1, abrB, copR, tnpA, xerS, immA, bdbC, ltrA, Insertion Sequence (IS) _gene	Amp, Cef, Chlor	F1	Bulk Soil	Bulk Soil	city	BS-35	TSA+Amp	NA	5766812	5963
UF-445	Serratia ureilytica	sdeY, smfY, tet(41), blaSRT-3, sdeB, aac(6)-aminoglycoside 6-N-acetyltransferase	smdA, smdB, fieF, ssmE, sdeA	AAC(6')-Ic, adeF, adeF, adeF, ArnT, CRP, emrR, FosA8, Kpne_KpnF, Kpne_KpnH, msbA, qacG, rsmA, SRT-3, tet(41), vanG	fis, recA, tonB, mug, ihfB, hupA, ihfA, ssb, Insertion Sequence (IS) _gene, bfpB, Plasmid _gene, insN1, tISRso16a, repA2, impA, 50, mobB, traJ, traI, pilT, traT, pilM, mobC, int, ybl30, Phage _gene, tnpA, dnaK, recG, mutS, rarA, traM, traN, PSLT051, trbA, traX, traW, intM, cdiB, slp, higA, dps, radA, dpiA, srnB, oppA, dnaE2, traU, traR, rinQ, topB, nuc, trbB, oppF, clpP, relE, traL, rep_2, rnhB, …	Amp, Cef, Azi, Gen, Tet	F1	Bulk Soil	Bulk Soil	city	BS-36	TSA+Tet	NA	5340185	4975
UF-458	Serratia ureilytica	blaSRT-3, tet(41), smfY, sdeB, aac(6)-aminoglycoside 6-N-acetyltransferase	fieF, ssmE, sdeA	AAC(6')-Ic, adeF, adeF, adeF, ArnT, CRP, emrR, FosA8, Kpne_KpnF, Kpne_KpnH, msbA, qacG, rsmA, SRT-3, tet(41), vanG	fis, recA, tonB, mug, ihfB, hupA, ihfA, ssb, Insertion Sequence (IS) _gene, bfpB, Plasmid _gene, insN1, tISRso16a, repA2, impA, 50, mobB, traJ, traI, pilT, traT, pilM, mobC, int, ybl30, Phage _gene, tnpA, dnaK, recG, mutS, rarA, traM, traN, PSLT051, trbA, traX, traW, intM, cdiB, slp, higA, dps, radA, dpiA, srnB, oppA, dnaE2, traU, traR, rinQ, topB, nuc, trbB, oppF, clpP, relE, traL, rep_2, rnhB, …	Amp, Cef, Azi, Gen, Tet	F1	Bulk Soil	Bulk Soil	city	BS-36	TSA+Tet	NA	5339654	4976
UF-413	Serratia nematodiphila	sdeY, blaSRT, sdeB, aac(6)-aminoglycoside 6-N-acetyltransferase	smdA, smdB, fieF, sdeA	AAC(6')-Ic, adeF, adeF, adeF, ArnT, CRP, emrR, FosA8, Kpne_KpnF, Kpne_KpnH, msbA, qacG, rsmA, SRT-2, tet(41), vanG	fis, recA, tonB, mug, dut, ihfB, hupA, ihfA, ssb, Plasmid _gene, Beta, cII, A, L, X, rrrD, R, V, W, I, tfaQ_1, fI, FII, gpT, gpU, D, tnpA, Alpha, dnaK, rnhA, recG, mutS, rarA, cdiB, slp, dps, nuc, radA, dpiA, srnB, oppA, yacA, dnaE2, NGR_a02800, alpA, topB, pilT, oppF, clpP, rnhB, recX, comM, polA, mutL, holB, sbcB, fxsA, holA, recC, hda, xerD, recQ, rdgB, xseA, dnaE, recN, seqA, recJ, recD, uvrD…	Amp, Azi, Tet	F1	Bulk Soil	Bulk Soil	city	BS-37	TSA+Amp	NA	5297901	4891
UF-447	Bacillus bombysepticus	tet(45), bla2, satA, bla, vanR-A, vanS-Pt, fosB, fosB	inhA2, entFM, hblC, hblD, hblB, hblA, plcA, nheC, nheB, nheA, inhA1, cytK2, sph, cerA, alo	BcI, BcII, BcIII, FosB, FosB2, tet(45), tetB(P), vanR_in_vanA_cl, vanT_in_vanG_cl, vanT_in_vanG_cl, vanW_in_vanG_cl, vanW_in_vanI_cl, vanW_in_vanI_cl, vanY_in_vanA_c, vanY_in_vanB_cl, vanY_in_vanB_cl, vanY_in_vanF_cl, vanY_in_vanF_cl, vanY_in_vanM_cl, vanY_in_vanM_cl	groEL, rex, topB, clpP, tnp, Plasmid _gene, tnpB, xerS, insK, immA, bin3, hup, tnpA, dinB, groS, abrB, ply511, hfq, immR_3, ndoA_1, copR, bdbC, mobC, dit, pi228, clpP_3, Insertion Sequence (IS) _gene, Phage,Plasmid _gene, Phage _gene	Amp, Cef, Cip, Gen, Tet	F1	Bulk Soil	Bulk Soil	city	BS-39	TSA+Tet	NA	5896113	5992
UF-100	Bacillus cereus	tet(45), fosB, bla, satA, bla2	sph, cerA, inhA2, entFM, nheC, nheB, nheA, plcA, alo, hblA, hblB, hblD, hblC, inhA1, cytK2	BcI, BcIII, FosB, tet(45), tetB(P), vanT_in_vanG_cl, vanT_in_vanG_cl, vanW_in_vanG_cl, vanW_in_vanI_cl, vanW_in_vanI_cl, vanY_in_vanA_c, vanY_in_vanA_c, vanY_in_vanB_cl, vanY_in_vanB_cl, vanY_in_vanF_cl, vanY_in_vanF_cl, vanY_in_vanM_cl	groEL, rex, tnpB, topB, tnp, recU, clpP, Plasmid _gene, bdbC, terL, insK, groS, abrB, Insertion Sequence (IS) _gene, hup, dinB, bin3, lexA_1, ndoA_1, copR, xerS, ply511, Phage _gene, Phage,Plasmid _gene	Amp, Cef, Cip, Tet	F2	Bulk Soil	Bulk Soil	well	BS-6	TSA+Tet	NA	5684772	5700
UF-84	Pseudomonas moraviensis	emhC, emhB, emhA	cueA	Abau_AbaQ, adeF, adeF, adeF, Paer_soxR, rsmA	ihfB, dnaB, dnaK, ftsH, oppF, clpB, nusA, nusG, radA	Amp, Cef, Azi	F2	Leafy green	Kale (Starbor)	well	P-16	TSA+Amp	NA	5926006	5295
UF-86	Pseudomonas monteilii	NA	ttgB	Abau_AbaQ, adeF, adeF, adeF, vanH_in_vanO_cl	groL, ihfB, tnpB, ISPlu7D_orfA, hup, insH6, groS, ftsH, dnaB, nusA, radA	Amp, Cef, Azi, Chlor	F2	Leafy green	Kale (Lacinato)	well	P-24	TSA+Amp	NA	4668101	4054
UF-89	Pseudomonas fluorescens	emhC, emhB, emhA	cueA	Abau_AbaQ, adeF, adeF, adeF, FosA8, Paer_soxR, rsmA	ihfB, dnaB, dnaK, diaA, ftsH, oppF, clpB, nusA, nusG, radA	Amp, Cef, Azi, Chlor	F3	Leafy green	Cabbage (Napa)	pond	P-34	TSA+Amp	NA	5905861	5263
UF-185	Serratia ureilytica	smfY, tet(41), blaSRT-3, sdeB, aac(6)-aminoglycoside 6-N-acetyltransferase	fieF, ssmE, sdeA	AAC(6')-Ic, adeF, adeF, adeF, ArnT, CRP, emrR, FosA8, Kpne_KpnF, Kpne_KpnH, msbA, qacG, rsmA, SRT-3, tet(41), vanG	fis, mug, mobB, virB8, traM, trbI, recA, tonB, traE, ihfB, hupA, ihfA, ssb, NGR_a00240, traQ, traL, umuD_5, A, L, X, rrrD, R, V, W, I, tfaQ_1, fI, FII, gpT, gpU, D, ogr, ybiI_1, ardC, alpA, dnaK, recG, mutS, rarA, exc1, traU, repA, slp, K, higA, dps, radA, dpiA, srnB, triL, oppA, yacA, dnaE2, NGR_a02800, topB, hflC, rsvB, nuc, pilT, oppF, clpP, rep_2, rnhB, recX, vapC, polA, mutL, holB, sbcB, sbc…	Amp, Cef, Azi, Cip, Tet	F4	Leafy green	Kale	well	P-36	TSA+Tet	NA	5219790	4832
UF-181	Providencia vermicola	NA	NA	adeF, ArnT, ArnT, CRP, FosA8, Kpne_KpnH, qacG, rsmA, tet(59), vanG, vanW_in_vanG_cl	fis, clpA, ihfA, pilT, Phage _gene, clpS, D, gpU, fI, J, L, M, P, Q, A, ybiI_1, intD_3, recA, radA, nusG, groS, nusA, groL, ftsZ, dnaA, recR, clpX	Amp, Cef, Azi, Cip, Gen, Tet, Chlor	F4	Leafy green	Kale	well	P-37	TSA+Tet	NA	4389396	3971
UF-227	Providencia vermicola	NA	NA	adeF, ArnT, ArnT, CRP, FosA8, Kpne_KpnH, qacG, rsmA, tet(59), vanG, vanW_in_vanG_cl	fis, clpA, ihfA, pilT, Phage _gene, clpS, D, gpU, fI, J, L, M, P, Q, A, ybiI_1, intD_3, recA, radA, nusG, groS, nusA, groL, ftsZ, dnaA, recR, clpX	Amp, Azi, Cip, Tet, Chlor	F4	Leafy green	Kale	well	P-37	TSA+Tet	NA	4392872	3969
UF-125	Pseudomonas monteilii	NA	ttgB	Abau_AbaQ, adeF, adeF, adeF, vanH_in_vanO_cl	groL, ihfB, ISPlu7D_orfA, hup, tnpB, groS, ftsH, dnaB, nusA, nusG, radA, Plasmid _gene	Amp, Cef, Azi, Chlor	F4	Leafy green	Kale	well	P-38	TSA+Amp	NA	4723612	4202
UF-178	Providencia rettgeri	NA	NA	adeF, adeF, ArnT, ArnT, CRP, FosA8, Kpne_KpnH, qacG, rsmA, tet(59), vanG, vanW_in_vanG_cl	tnp, fis, clpA, ihfA, insN1, int2, mazE, srnB, tnpR, intA_3, ssb, xseA, ea31, ea59, ybiI_1, A, Alpha, clpS, rrrD, P, impA, M, N, Q, recA, repA, PSLT051, parA, bin3_2, radA, nusG, mazF, groS, nusA, traW, trbI, groL, higA_3, ftsZ, dnaA, clpX, umuD_5, traU, Plasmid _gene, Phage _gene	Amp, Azi, Cip, Tet, Chlor	F4	Leafy green	Kale	well	P-38	TSA+Tet	NA	4696946	4312
UF-183	Providencia sp.	NA	NA	adeF, ArnT, ArnT, CRP, FosA8, Kpne_KpnH, qacG, rsmA, tet(59), vanG, vanW_in_vanB_cl	fis, clpA, ihfA, pilT, insA, K, intA_3, 3, intS_7, cox, clpS, rrrD, ybl78, rusA, dnaB_1, D, gpU, fI, I, J, W, R, L, M, P, Q, dam_1, ybiI_1, intD_3, recA, relE, traM, tnpB, bin3_2, radA, nusG, polA, groS, nusA, traW, trbI, repA, uvrA, groL, tnpA, ftsZ, dnaA, clpX, tnp, traU, impB, Plasmid _gene, Phage _gene	Amp, Cef, Azi, Cip, Gen, Tet, Chlor	F4	Leafy green	Chard (Bright Lights)	well	P-41	TSA+Tet	NA	4812878	4553
UF-184	Providencia manganoxydans	NA	NA	ArnT, ArnT, CRP, FosA8, Kpne_KpnH, qacG, rsmA, tet(59), vanT_in_vanG_cl	fis, xni, cpxR, clpA, ihfA, trp1400A, ninB, Alpha, cohE, clpS, impB, cI, impA, I, J, recA, radA, yuaL, dnaA, nusG, groS, nusA, groL, insN1, ftsZ, clpX, Phage _gene, Insertion Sequence (IS) _gene	Amp, Cef, Azi, Cip, Tet, Chlor	F4	Leafy green	Chard (Bright Lights)	well	P-41	TSA+Tet	NA	4431284	4083
UF-186	Providencia manganoxydans	NA	NA	ArnT, ArnT, CRP, FosA8, Kpne_KpnH, qacG, rsmA, tet(59), vanT_in_vanG_cl	fis, xni, cpxR, clpA, ihfA, trp1400A, ninB, Alpha, cohE, clpS, impB, cI, impA, I, J, recA, radA, yuaL, dnaA, nusG, groS, nusA, groL, insN1, ftsZ, clpX, Phage _gene, Insertion Sequence (IS) _gene	Amp, Azi, Cip, Tet, Chlor	F4	Leafy green	Chard (Bright Lights)	well	P-42	TSA+Tet	NA	4431366	4083
UF-187	Serratia nevei	blaSRT, tet(41), smfY, sdeB, aac(6)-aminoglycoside 6-N-acetyltransferase	fieF, ssmE, sdeA	AAC(6')-Ic, adeF, adeF, adeF, ArnT, CRP, emrR, FosA8, Kpne_KpnF, Kpne_KpnH, msbA, qacG, rsmA, SRT-4, tet(41), vanG	traT, trbG, fis, hin_1, tnpB, mug, recA, traL, tonB, intM, ihfB, hupA, ihfA, tnp, virB11, hypothetical, mobB-like2, yhcR, Plasmid _gene, traB, trbL, trbJ, trbE, mobC, trp1400A, repA, virB1, traG, trbB, trbC, impA, kikA, triL, virB6, dam, roi, rusA, traH, virB5, dnaK, rnhA, traW, oppA, recG, mutS, traV, traU, traN, traC, PSLT051, traI_3, traD, umuC, traM, traF, rarA, cdiB, 50, yubI, virB9, traI, s…	Amp, Cef, Azi, Cip, Tet, Chlor	F4	Leafy green	Chard (Bright Lights)	well	P-42	TSA+Tet	NA	5618131	5410
UF-174	Providencia manganoxydans	NA	NA	ArnT, ArnT, CRP, FosA8, Kpne_KpnH, qacG, rsmA, tet(59), vanT_in_vanG_cl	fis, xni, cpxR, clpA, ihfA, trp1400A, ninB, Alpha, cohE, clpS, impB, cI, impA, I, J, recA, radA, yuaL, dnaA, nusG, groS, nusA, groL, insN1, ftsZ, clpX, Phage _gene, Insertion Sequence (IS) _gene	Amp, Azi, Cip, Tet, Chlor	F4	Leafy green	Chard (Bright Lights)	well	P-43	TSA+Tet	NA	4435295	4089
UF-175	Serratia ureilytica	smfY, tet(41), blaSRT-3, sdeB, aac(6)-aminoglycoside 6-N-acetyltransferase	fieF, ssmE, sdeA	AAC(6')-Ic, adeF, adeF, adeF, ArnT, CRP, emrR, FosA8, Kpne_KpnF, Kpne_KpnH, msbA, qacG, rsmA, SRT-3, tet(41), vanG	fis, mug, mobB, virB8, traM, trbI, recA, tonB, traE, ihfB, hupA, ihfA, ssb, NGR_a00240, traQ, traL, umuD_5, A, L, X, rrrD, R, V, W, I, tfaQ_1, fI, FII, gpT, gpU, D, ogr, ybiI_1, ardC, alpA, dnaK, recG, mutS, rarA, exc1, traU, repA, slp, K, higA, dps, radA, dpiA, srnB, triL, oppA, yacA, dnaE2, NGR_a02800, topB, hflC, rsvB, nuc, pilT, oppF, clpP, rep_2, rnhB, recX, vapC, polA, mutL, holB, sbcB, sbc…	Amp, Azi, Cip, Tet, Chlor	F4	Leafy green	Lettuce	well	P-46	TSA+Tet	NA	5219608	4834
UF-221	Serratia ureilytica	blaSRT-3, tet(41), smfY, sdeB, aac(6)-aminoglycoside 6-N-acetyltransferase	fieF, ssmE, sdeA	AAC(6')-Ic, adeF, adeF, adeF, ArnT, CRP, emrR, FosA8, Kpne_KpnF, Kpne_KpnH, msbA, qacG, rsmA, SRT-3, tet(41), vanG	fis, mug, mobB, virB8, traM, trbI, recA, tonB, traE, ihfB, hupA, ihfA, ssb, NGR_a00240, traQ, traL, umuD_5, A, L, X, rrrD, R, V, W, I, tfaQ_1, fI, FII, gpT, gpU, D, ogr, ybiI_1, ardC, alpA, dnaK, recG, mutS, rarA, exc1, traU, repA, slp, K, higA, dps, radA, dpiA, srnB, triL, oppA, yacA, dnaE2, NGR_a02800, topB, hflC, rsvB, nuc, pilT, oppF, clpP, rep_2, rnhB, recX, vapC, polA, mutL, holB, sbcB, sbc…	Amp, Azi, Cip, Tet, Chlor	F4	Leafy green	Lettuce	well	P-46	TSA+Tet	NA	5219983	4836
UF-148	Kosakonia cowanii	NA	fieF, terD	acrD, ArnT, baeR, cpxA, CRP, emrR, Ecol_MarR_MULT, Ecol_mdfA, fosA5, Kpne_KpnE, Kpne_KpnF, Kpne_KpnH, marA, mdtB, mdtC, msbA, PmrF, rsmA, Sfle_acrA, vanG	fis, ruvA, uvrC, ruvB, clpA, rnhA, recA, hfq, hflC, priB, ihfA, radA, diaA, ihfB, clpX, parE, nfi, thmL, apl, P, 13, ung, FII, oppF, nth, xerC_3, topA, ligA, cohE, oppD, oppA, oppB, croE, dnaK, nusB, recG, mutS, dnaQ, rnr, mukB, recF, rnhB, qmcA, dnaB, mutM, dnaN, ftsH, clpB, xthA, mukF, thyA, recO, rarA, Fi_ORF45, gyrA, parC, nusA, ssb, dut, gyrB, groL, uvrB, dnaA, recR, dnaE, bamA, hup, topB, c…	Amp, Cef, Azi	F4	Leafy green	Lettuce	well	P-47	TSA+Amp	NA	4720685	4335
UF-173	Serratia ureilytica	blaSRT-3, tet(41), smfY, sdeB, aac(6)-aminoglycoside 6-N-acetyltransferase	fieF, ssmE, sdeA	AAC(6')-Ic, adeF, adeF, adeF, ArnT, CRP, emrR, FosA8, Kpne_KpnF, Kpne_KpnH, msbA, qacG, rsmA, SRT-3, tet(41), vanG	fis, mug, mobB, virB8, traM, trbI, recA, tonB, traE, ihfB, hupA, ihfA, ssb, NGR_a00240, traQ, traL, umuD_5, A, L, X, rrrD, R, V, W, I, tfaQ_1, fI, FII, gpT, gpU, D, ogr, ybiI_1, ardC, alpA, dnaK, recG, mutS, rarA, exc1, traU, repA, slp, K, higA, dps, radA, dpiA, srnB, triL, oppA, yacA, dnaE2, NGR_a02800, topB, hflC, rsvB, nuc, pilT, oppF, clpP, rep_2, rnhB, recX, vapC, polA, mutL, holB, sbcB, sbc…	Amp, Azi, Tet	F4	Leafy green	Lettuce	well	P-47	TSA+Tet	NA	5220159	4839
UF-219	Serratia ureilytica	smfY, tet(41), blaSRT-3, sdeB, aac(6)-aminoglycoside 6-N-acetyltransferase	fieF, ssmE, sdeA	AAC(6')-Ic, adeF, adeF, adeF, ArnT, CRP, emrR, FosA8, Kpne_KpnF, Kpne_KpnH, msbA, qacG, rsmA, SRT-3, tet(41), vanG	fis, mug, mobB, virB8, traM, trbI, recA, tonB, traE, ihfB, hupA, ihfA, ssb, NGR_a00240, traQ, traL, umuD_5, A, L, X, rrrD, R, V, W, I, tfaQ_1, fI, FII, gpT, gpU, D, ogr, ybiI_1, ardC, alpA, dnaK, recG, mutS, rarA, exc1, traU, repA, slp, K, higA, dps, radA, dpiA, srnB, triL, oppA, yacA, dnaE2, NGR_a02800, topB, hflC, rsvB, nuc, pilT, oppF, clpP, rep_2, rnhB, recX, vapC, polA, mutL, holB, sbcB, sbc…	Amp, Cef, Azi, Cip, Tet	F4	Leafy green	Lettuce	well	P-47	TSA+Tet	NA	5219810	4836
UF-180	Serratia ureilytica	smfY, tet(41), blaSRT-3, sdeB, aac(6)-aminoglycoside 6-N-acetyltransferase	fieF, ssmE, sdeA	AAC(6')-Ic, adeF, adeF, adeF, ArnT, CRP, emrR, FosA8, Kpne_KpnF, Kpne_KpnH, msbA, qacG, rsmA, SRT-3, tet(41), vanG	fis, mug, mobB, virB8, traM, trbI, recA, tonB, traE, ihfB, hupA, ihfA, ssb, NGR_a00240, traQ, traL, umuD_5, A, L, X, rrrD, R, V, W, I, tfaQ_1, fI, FII, gpT, gpU, D, ogr, ybiI_1, ardC, alpA, dnaK, recG, mutS, rarA, exc1, traU, repA, slp, K, higA, dps, radA, dpiA, srnB, triL, oppA, yacA, dnaE2, NGR_a02800, topB, hflC, rsvB, nuc, pilT, oppF, clpP, rep_2, rnhB, recX, vapC, polA, mutL, holB, sbcB, sbc…	Amp, Cef, Azi, Cip, Gen, Tet, Chlor	F4	Leafy green	Lettuce	well	P-48	TSA+Tet	NA	5229051	4843
UF-216	Pseudomonas pharyngis	emhA, emhB, emhC	NA	Abau_AbaQ, adeF, adeF, ArnT, FosA8, Paer_soxR, rsmA, vanW_in_vanG_cl	ihfB, copR, dnaB, tnpA, dnaK, diaA, ftsH, oppF, clpB, nusA, nusG, radA	Amp, Cef, Azi, Chlor	F4	Leafy green	Lettuce	well	P-48	TSA+Amp	NA	6350150	5663
UF-248	Pseudomonas fulva	mexE	ttgR, ttgB	Abau_AbaQ, adeF, adeF, adeF	groL, ihfB, insN1, insO1, hup, insH6, groS, diaA, tnsA, tnsB, tnsC, ftsH, alpA, nusA, nusG, radA, dnaB, relB, NGR_a00170, Plasmid _gene	Amp, Cef, Azi	F5	Leafy green	Kale (Redbor)	city	P-50	TSA+Amp	NA	4931331	4587
UF-251	Pseudomonas monteilii	NA	ttgB	Abau_AbaQ, adeF, adeF, adeF, vanH_in_vanO_cl	groL, ihfB, hup, groS, ftsH, dnaB, nusA, nusG, radA	Amp, Cef, Chlor	F5	Leafy green	Kale (Redbor)	city	P-52	TSA+Amp	NA	4691646	4096
UF-249	Pseudomonas fulva	mexE	ttgB, ttgR	Abau_AbaQ, adeF, adeF, adeF	groL, ihfB, tnpB, hup, groS, diaA, ftsH, nusA, nusG, radA, IS_Pl3_3, dnaB, relB, intA_3, Insertion Sequence (IS) _gene	Amp, Cef, Azi, Chlor	F5	Leafy green	Kale (Darkibor)	city	P-56	TSA+Amp	NA	4912564	4509
UF-243	Pseudomonas fulva	mexE	ttgB, ttgR	Abau_AbaQ, adeF, adeF, adeF	groL, ihfB, tnpB, insN1, insO1, hup, groS, diaA, ftsH, nusA, nusG, radA, dnaB, relB, intA_3, Insertion Sequence (IS) _gene, Plasmid _gene	Amp, Cef, Azi, Chlor	F5	Leafy green	Chard (Bright Lights)	city	P-57	TSA+Amp	NA	4955705	4529
UF-250	Pseudomonas fulva	mexE	ttgR, ttgB	Abau_AbaQ, adeF, adeF, adeF	groL, ihfB, insN1, insO1, hup, groS, diaA, ftsH, nusA, nusG, radA, dnaB, recQ, relB, intA_3	Amp, Cef, Azi, Chlor	F5	Leafy green	Chard (Bright Lights)	city	P-59	TSA+Amp	NA	4827166	4427
UF-287	Pseudomonas monteilii	NA	ttgB	Abau_AbaQ, adeF, adeF, adeF, vanH_in_vanO_cl	groL, ihfB, tnpB, ISPlu7D_orfA, hup, IS_Pl3_3, groS, ftsH, dnaB, nusA, uvrD, radA	Amp, Cef, Chlor	CG1	Leafy green	Kale (Westlander)	city	P-64	TSA+Amp	NA	4772474	4145
UF-289	Pseudomonas fulva	mexE	ttgB, ttgR	Abau_AbaQ, adeF, adeF, adeF	groL, ihfB, insF1, insN1, insO1, hup, groS, diaA, ftsH, nusA, nusG, radA, dnaB, intA_3	Amp, Cef, Azi, Chlor	CG1	Leafy green	Kale (Westlander)	city	P-67	TSA+Amp	NA	4759152	4307
UF-340	Providencia vermicola	NA	NA	adeF, ArnT, ArnT, CRP, FosA8, Kpne_KpnH, qacG, rsmA, tet(59), vanG, vanW_in_vanG_cl	fis, clpA, ihfA, pilT, g02, ymfN, clpS, xerC_3, Phage _gene, cI, cro, tnpA, recA, radA, nusG, groS, nusA, groL, ftsZ, dnaA, clpX	Amp, Azi, Tet	CG2	Leafy green	Kale (Westlander)	city & harvested rain	P-76	TSA+Tet	NA	4300603	3867
UF-371	Morganella morganii	catA2, blaDHA, tet(D)	NA	ArnT, ArnT, Ecol_catII, CRP, DHA-4, FosA8, Kpne_KpnH, Kpne_KpnH, rsmA, tet(D)	dinI, cpxA, insN, radA, ihfA, tnpA, tISRso16a, tnp, intD, clpP_2, Z, U, V, L, K, I, J, holE_2, dnaB_2, rsrIM, thmL, quuD, roi, cohE, cro, rrrD, MOD, orf82, A, copR, insO1, tpase, 29, Y, recG, dnaG, recA, res, 30, oppF, fxsA, bamA, dnaA, rnhB, rep, sbcD, nusG, dnaE, hflK, mutL, groS, recQ, nusA, uvrD, hup, hflC, polA, rdgC, diaA, tag, vsr, xerD, fis, sspA, ftsH, groL, Plasmid _gene, nfi, rnr, dam_…	Amp, Cef, Azi, Chlor	CG2	Leafy green	Kale (Westlander)	city & harvested rain	P-76	TSA+Amp	NA	4007879	3756
UF-15	Bacillus thuringiensis	fosB, bla2, satA, bla	cytK2, inhA1, nheA, nheB, nheC, entFM, plcA, hlyII, hlyIIR, plcR, alo, hblC, hblD, hblB, hblA, inhA2, cerA, sph	BcI, BcIII, BcIII, FosBx1, tetB(P), vanT_in_vanG_cl, vanT_in_vanG_cl, vanW_in_vanG_cl, vanW_in_vanI_cl, vanW_in_vanI_cl, vanY_in_vanA_c, vanY_in_vanA_c, vanY_in_vanB_cl, vanY_in_vanM_cl, vanY_in_vanM_cl	hfq, groEL, rex, topB, clpP, Plasmid _gene, xtmA, tnpB, groS, B, abrB, tsh, recU, immR_3, ndoA_1, copR, radC, kilA, ltrA, xerS, ply511, Phage,Plasmid _gene, Phage _gene	Amp, Azi, Cip, Tet, Chlor	F1	Root Zone Soil	Lettuce (Muir)	city	RZ-12	TSA+Amp	compost and mix of organic amendments (bone meal, feather meal, kelp, composted poultry liter)	5686259	5725
UF-6	Pseudomonas fulva	mexE	ttgB, ttgR	Abau_AbaQ, adeF, adeF, adeF	groL, ihfB, tnpB, hup, groS, diaA, ftsH, nusA, nusG, radA, dnaB, IS_Pl3_3, Insertion Sequence (IS) _gene	Amp, Azi, Cip, Chlor	F1	Root Zone Soil	Lettuce (Muir)	city	RZ-12	TSA+Amp	compost and mix of organic amendments (bone meal, feather meal, kelp, composted poultry liter)	4767508	4344
UF-74	Pseudomonas glycinae	emhA, emhB, emhC	copA	Abau_AbaQ, adeF, adeF, ArnT, ArnT, FosA8, Paer_soxR, rsmA, vanW_in_vanG_cl	ihfB, copR, dnaB, dnaK, diaA, ftsH, ssb, oppF, clpB, nusA, nusG, radA	Amp, Cef, Azi, Chlor	F2	Root Zone Soil	Kale (Starbor)	well	RZ-18	TSA+Amp	leaf gro gold and mix os organic amendment (kelp, feather meal, alfalfa meal)	6262476	5639
UF-77	Pseudomonas defluvii	NA	NA	adeF, adeF, adeF, ArnT, vanH_in_vanA_cl	groL, ihfB, insH6, hup, dnaK, groS, diaA, ftsH, oppF, nusA, nusG, radA, dnaB	Amp, Cef, Azi, Chlor	F2	Root Zone Soil	Kale (Lacinato)	well	RZ-21	TSA+Amp	mushroom compost	4990215	4611
UF-76	Acinetobacter gyllenbergii	NA	NA	AAC(6')-Ih, Abau_AmvA, adeF, adeF, ANT(3'')-IIc, OXA-671, qacG, rsmA, vanW_in_vanG_cl	pilT_3, recA, gyrB, ruvC, radA, ftsH, clpB, gp48, brxL, pcrA, rnhB, rarA, Phage _gene	Amp, Cef, Cip	F2	Root Zone Soil	Kale (Lacinato)	well	RZ-23	TSA+Amp	mushroom compost	4255798	4152
UF-95	Burkholderia cepacia	norM, blaPEN-bcc	NA	adeF, adeF, adeF, adeF, amrA, amrB, ceoB, qacG, vanH_in_vanO_cl	hfq, cysM_2, trp1400A, copR, tnpA, Insertion Sequence (IS) _gene, clpB, fic, NGR_a00240, tnp, hsdR, R00164, ihfA, groL, pilT, uvrD, 20, Plasmid _gene, Phage _gene	Amp, Cef, Cip, Gen, Tet	F2	Root Zone Soil	Kale (Siberian)	well	RZ-28	TSA+Tet	mushroom compost	8254148	7635
UF-78	Pseudomonas putida F	mexE	ttgR, ttgA, ttgB, cadR, chrR	adeF, adeF, adeF, vanH_in_vanB_cl	tnpA1, groL, ihfB, insH6, insN1, insO1, ISPlu7D_orfA, hup, tnpB, tISRso5-, dnaK, ssb, ltrA, groS, diaA, ftsH, oppF, insF1, dnaB, nusA, nusG, radA, IS_Pl3_3, intA_3, Plasmid _gene, Insertion Sequence (IS) _gene	Amp, Cef, Azi, Chlor	F2	Root Zone Soil	Kale (Siberian)	well	RZ-29	TSA+Amp	mushroom compost	5586972	5150
UF-94	Bacillus cereus	bla, tet(45), bla2, satA, fosB	plcA, cytK2, inhA1, alo, nheA, nheB, nheC, entFM, hblC, hblD, hblB, hblA, inhA2, cerA, sph	BcI, BcIII, FosB, tet(45), tetB(P), vanT_in_vanG_cl, vanT_in_vanG_cl, vanW_in_vanG_cl, vanW_in_vanI_cl, vanW_in_vanI_cl, vanY_in_vanA_c, vanY_in_vanA_c, vanY_in_vanB_cl, vanY_in_vanB_cl, vanY_in_vanF_cl, vanY_in_vanF_cl, vanY_in_vanM_cl	groEL, rex, tnpB, topB, tnp, recU, clpP, Plasmid _gene, bdbC, terL, insK, groS, abrB, Insertion Sequence (IS) _gene, hup, dinB, bin3, lexA_1, ndoA_1, copR, xerS, ply511, Phage _gene, Phage,Plasmid _gene	Amp, Cef, Tet	F2	Root Zone Soil	Kale (Siberian)	well	RZ-30	TSA+Tet	mushroom compost	5684810	5700
UF-97	Serratia ureilytica	sdeB, blaSRT-3, tet(41), smfY, aac(6)-aminoglycoside 6-N-acetyltransferase	sdeA, fieF, ssmE	AAC(6')-Ic, adeF, adeF, adeF, ArnT, CRP, emrR, FosA8, Kpne_KpnF, Kpne_KpnH, msbA, qacG, rsmA, SRT-3, tet(41), vanG	fis, mug, umuD, recA, tonB, ihfB, hupA, ihfA, ssb, tnpA, rrrD, int_1, dam, umuC, thmL, clpP, B, N5, holE_2, quuD, rusA, cI_1, roi, Insertion Sequence (IS) _gene, Mup46, dnaK, recG, mutS, rarA, slp, K, higA, dps, radA, dpiA, srnB, oppA, dnaE2, relE, topB, sohB_1, quuQ_2, nuc, pilT, gp47, oppF, intA_3, rnhB, recX, polA, mutL, holB, sbcD, ligA, fxsA, holA, recC, hda, xerD, recQ, rdgB, xseA, dnaE, re…	Amp, Cef, Azi, Tet, Chlor	F3	Root Zone Soil	Cabbage (Napa)	pond	RZ-31	TSA+Tet	compost, side dress N 13:0:0 with 'nature safe' ("6 T/A compost; 50 #/A Organic N (13-0-0)")	5363467	5017
UF-166	Serratia marcescens	tet(41), smfY, sdeB, blaSRT, aac(6)-Ial-aminoglycoside N-acetyltransferase AAC(6)-Ial	fieF, ssmE, sdeA	AAC(6')-Ic, adeF, adeF, adeF, ArnT, CRP, emrR, FosA8, Kpne_KpnF, Kpne_KpnH, msbA, qacG, rsmA, SST-1, tet(41), vanG	fis, dnaG, recA, tonB, mug, ihfB, hupA, ihfA, ssb, tISRso16a, quuD, umuD_5, K, S_5, dnaK, rnhA, recG, mutS, rarA, slp, higA, dps, nuc, radA, dpiA, srnB, oppA, dnaE2, relE, topB, pilT, tag, oppF, clpP, ogt, rnhB, recX, comM, polA, mutL, holB, sbcB, fxsA, holA, recC, hda, xerD, recQ, rdgB, xseA, dnaE, recN, seqA, recJ, recD, uvrD, nusG, hflD, bamA, xthA, ligA, Plasmid _gene, mutH, mutY, clpB, uvrB,…	Amp, Cef, Azi, Tet, Chlor	F4	Root Zone Soil	Kale	well	RZ-38	TSA+Tet	many: mushroom compost, Humus Compost, feather meal, micronutrients, biological products, etc.	4903041	4538
UF-176	Lysinibacillus capsici	tet(L)	NA	FosBx1, msr(G), qacJ, tet(45), vanT_in_vanG_cl, vanW_in_vanI_cl, vanY_in_vanM_cl	rep, tnp_2, recR, dnaX, sbcB, Plasmid _gene	Amp, Cef, Azi, Cip, Tet, Chlor	F4	Root Zone Soil	Kale	well	RZ-40	TSA+Tet	many: mushroom compost, Humus Compost, feather meal, micronutrients, biological products, etc.	4735540	4764
UF-170	Klebsiella planticola	fosA, oqxB, tet(B), blaPLA-2a	fieF	acrB, acrD, ArnT, CRP, emrB, emrR, eptB, Ecol_MarR_MULT, fosA5, Kpne_KpnE, Kpne_KpnF, Kpne_KpnG, leuO, LptD, marA, mdtB, mdtC, msbA, OmpA, oqxB, PLA-2a, PmrF, rsmA, Sfle_acrA, tet(B), tetR, vanG	oppB, fis, ompA, oppF, umuC, ruvC, hflD, ruvB, uvrC, recN, ihfA, xni, recA, ung, mutY, rdgC, recF, polB, recR, bamA, clpX, diaA, ihfB, fxsA, hfq, insE1, tnp, insF1, parA, Y, gpU, XR2, O, P, topB, fI, FII, gpT, W, J, apl, oppA, dnaG, ssb, R, L, bbp21, Epsilon, dam, intD_3, Q, V, D, int, E, K, lysB, rusA, M, xerC_3, quuQ_2, holE_2, recO, STY4635, Phage _gene, dnaE2, B, tmk, A, oppD, ruvA, cox, N, h…	Amp, Cef, Azi, Tet, Chlor	F4	Root Zone Soil	Chard (Bright Lights)	well	RZ-42	TSA+Tet	many: mushroom compost, Humus Compost, feather meal, micronutrients, biological products, etc.	5655309	5601
UF-224	Providencia sp.	NA	NA	adeF, ArnT, ArnT, CRP, FosA8, Kpne_KpnH, qacG, rsmA, tet(59), vanG, vanW_in_vanB_cl	fis, traC, rusA, clpA, repA, ihfA, pilT, insA, parD, parE1, tnpA, intA_3, clpP, 5, orf82, cohE, dnaB_2, 2, 1, GP_2, intS_7, Phage _gene, essD, rsrIM, 10, clpS, dam, rrrD, g02, dnaC_2, bbp21, parA, recA, insO1, traY, umuD_5, stbD, traK, traD, traF, traE, traW, traM, radA, nusG, PSLT051, trbI, groS, nusA, traL, groL, insN1, ftsZ, dnaA, clpX, traU, traH, impB, higB, orf77, Plasmid _gene	Amp, Azi, Cip, Tet	F4	Root Zone Soil	Chard (Bright Lights)	well	RZ-42	TSA+Tet	many: mushroom compost, Humus Compost, feather meal, micronutrients, biological products, etc.	4849571	4637
UF-167	Providencia manganoxydans	NA	NA	ArnT, ArnT, CRP, FosA8, Kpne_KpnH, qacG, rsmA, tet(59), vanT_in_vanG_cl	fis, xni, cpxR, clpA, ihfA, trp1400A, ninB, Alpha, cohE, clpS, impB, cI, impA, I, J, recA, radA, yuaL, dnaA, nusG, groS, nusA, groL, insN1, ftsZ, clpX, Phage _gene, Insertion Sequence (IS) _gene	Amp, Cef, Azi, Tet	F4	Root Zone Soil	Chard (Bright Lights)	well	RZ-43	TSA+Tet	many: mushroom compost, Humus Compost, feather meal, micronutrients, biological products, etc.	4432726	4086
UF-222	Providencia manganoxydans	NA	NA	ArnT, ArnT, CRP, FosA8, Kpne_KpnH, qacG, rsmA, tet(59), vanT_in_vanG_cl	fis, xni, cpxR, clpA, ihfA, trp1400A, ninB, Alpha, cohE, clpS, impB, cI, impA, I, J, recA, radA, yuaL, dnaA, nusG, groS, nusA, groL, insN1, ftsZ, clpX, Phage _gene, Insertion Sequence (IS) _gene	Amp, Azi, Cip, Tet, Chlor	F4	Root Zone Soil	Chard (Bright Lights)	well	RZ-43	TSA+Tet	many: mushroom compost, Humus Compost, feather meal, micronutrients, biological products, etc.	4433791	4087
UF-177	Serratia ureilytica	tet(41), sdeY, aac(6)-aminoglycoside 6-N-acetyltransferase	ssmE, smdA, smdB	AAC(6')-Ic, adeF, adeF, adeF, ArnT, CRP, emrR, FosA8, Kpne_KpnF, Kpne_KpnH, msbA, qacG, rsmA, SRT-3, tet(41), vanG	tnpB, fis, dcm, virB11, recA, tonB, mug, ihfB, hupA, ihfA, ssb, hfq, tnp, BQ2027_MB1076;, insN1, traQ, Plasmid _gene, repA, traL, R00164, parA, insE1, intS_7, umuD_5, yfdO, thmL, A, L, X, rrrD, R, V, W, J, I, fI, FII, gpT, gpU, D, ogr, S_5, ymfQ, tnpA, dnaK, rnhA, recG, mutS, rarA, PSLT051, traE, traV, traI, traM, insO1, 50, intM, yubI, traH, traU, trbI, hflC, traN, slp, K, traB, dps, radA, dpiA,…	Amp, Azi, Tet	F4	Root Zone Soil	Lettuce	well	RZ-47	TSA+Tet	many: mushroom compost, Humus Compost, feather meal, micronutrients, biological products, etc.	5584495	5332
UF-209	Pseudomonas putida E	mexE	cadR, ttgB, ttgA, ttgR	Abau_AbaQ, adeF, adeF, adeF	groL, ihfB, trbD, NGR_a00180, BQ2027_MB1076;, NGR_a00170, tnpB, IS_Pl3_3, dnaK, ssb, groS, diaA, ftsH, hsdM_2, nusA, dnaB, nusG, radA, Plasmid _gene, insI3, copR, Phage _gene	Amp, Cef, Azi, Chlor	F4	Root Zone Soil	Lettuce	well	RZ-47	TSA+Amp	many: mushroom compost, Humus Compost, feather meal, micronutrients, biological products, etc.	5558805	5087
UF-274	Serratia nevei	sdeB, blaSRT, tet(41), smfY, sdeY, aac(6)-aminoglycoside 6-N-acetyltransferase	sdeA, fieF, ssmE, smdA, smdB	AAC(6')-Ic, adeF, adeF, adeF, ArnT, CRP, emrR, FosA8, Kpne_KpnF, Kpne_KpnH, msbA, qacG, rsmA, SRT-4, tet(41), vanG	fis, mug, recA, tonB, ihfB, hupA, ihfA, ssb, tISRso16a, insF1, thmL, ybiI_1, exoX_1, A, L, X, rrrD, R, V, W, I, fI, FII, gpT, gpU, D, ogr, insE1, s071, intA_3, Alpha, dnaK, rnhA, oppA, recG, mutS, rarA, Plasmid _gene, slp, K, higA, dps, nuc, radA, dpiA, srnB, dnaE2, relE, alpA, topB, pilT, tag, oppF, clpP, rnhB, recX, comM, polA, mutL, sbcB, fxsA, holA, recC, hda, xerD, recQ, rdgB, xseA, dnaE, re…	Amp, Azi, Cip, Tet, Chlor	F5	Root Zone Soil	Kale (Redbor)	city	RZ-50	TSA+Tet	(1) LeafGro, spent mushroom soil (pasteurized), small amount of composted horse manure (overall rates 10 ton/acre); (2) 5-3-2 natural fertilizer from chicken manure (pasteurized) at rate of 1000 lbs/acre OR 50 lbs N per acre	5184785	4781
UF-275	Burkholderia cepacia	norM, blaPEN-bcc	NA	adeF, adeF, adeF, adeF, amrA, amrB, ceoB, qacG, vanH_in_vanO_cl	dnaE2, hfq, cysM_2, insN1, yuaL, copR, orfA, Plasmid _gene, insF1, clpB, ku, fic, NGR_a00240, insI3, R00164, ihfA, groL, pilT, uvrD, Y, P, N, M, Insertion Sequence (IS) _gene, Phage _gene	Amp, Cef, Cip, Gen, Tet	F5	Root Zone Soil	Kale (Redbor)	city	RZ-50	TSA+Tet	(1) LeafGro, spent mushroom soil (pasteurized), small amount of composted horse manure (overall rates 10 ton/acre); (2) 5-3-2 natural fertilizer from chicken manure (pasteurized) at rate of 1000 lbs/acre OR 50 lbs N per acre	8336394	7577
UF-256	Pseudomonas pharyngis	emhC, emhB, emhA	NA	Abau_AbaQ, adeF, adeF, ArnT, FosA8, Paer_soxR, rsmA, vanW_in_vanG_cl, vanW_in_vanI_cl	ihfB, copR, dnaB, tnpI, ltrA, tnpA, dnaK, dinB, hup, diaA, tnp, ftsH, hsdR, oppF, clpB, nusA, nusG, radA, rep, mob, gyrA, rlx, Plasmid _gene	Amp, Cef, Azi, Chlor	F5	Root Zone Soil	Kale (Redbor)	city	RZ-51	TSA+Amp	(1) LeafGro, spent mushroom soil (pasteurized), small amount of composted horse manure (overall rates 10 ton/acre); (2) 5-3-2 natural fertilizer from chicken manure (pasteurized) at rate of 1000 lbs/acre OR 50 lbs N per acre	7482972	7162
UF-255	Pseudomonas capeferrum	mexE, abaF	cadR, ttgB, ttgA, ttgR	adeF, adeF, vanT_in_vanG_cl	groL, ihfB, tISRso5-, tnpI, hup, tnpB, dnaK, diaA, ftsH, oppF, dnaB, nusA, nusG, radA	Amp, Cef, Azi, Chlor	F5	Root Zone Soil	Kale (Darkibor)	city	RZ-54	TSA+Amp	(1) LeafGro, spent mushroom soil (pasteurized), small amount of composted horse manure (overall rates 10 ton/acre); (2) 5-3-2 natural fertilizer from chicken manure (pasteurized) at rate of 1000 lbs/acre OR 50 lbs N per acre	5863255	5302
UF-268	Serratia nevei	smfY, tet(41), blaSRT, sdeB, aac(6)-aminoglycoside 6-N-acetyltransferase	fieF, ssmE, sdeA	AAC(6')-Ic, adeF, adeF, adeF, ArnT, CRP, emrR, FosA8, Kpne_KpnF, Kpne_KpnH, msbA, qacG, rsmA, SRT-4, tet(41), vanG	fis, mug, recA, tonB, dut, ihfB, hupA, ihfA, ssb, tnpA, thmL, dnaK, rnhA, oppA, recG, mutS, rarA, slp, K, higA, dps, nuc, radA, dpiA, srnB, dnaE2, topB, pilT, tag, oppF, clpP, rnhB, recX, comM, polA, mutL, sbcB, fxsA, holA, recC, hda, xerD, recQ, rdgB, xseA, dnaE, recN, seqA, recJ, holB, recD, uvrD, nusG, hflD, bamA, xthA, ligA, mutH, mutY, clpB, uvrB, rep, mutM, uvrC, dnaJ, ygaD, oppD, tssB, sbc…	Amp, Azi, Cip, Tet	F5	Root Zone Soil	Kale (Darkibor)	city	RZ-54	TSA+Tet	(1) LeafGro, spent mushroom soil (pasteurized), small amount of composted horse manure (overall rates 10 ton/acre); (2) 5-3-2 natural fertilizer from chicken manure (pasteurized) at rate of 1000 lbs/acre OR 50 lbs N per acre	5184393	4796
UF-269	Serratia marcescens	blaSRT, tet(41), smfY, sdeB, aac(6)-Ial-aminoglycoside N-acetyltransferase AAC(6)-Ial	fieF, ssmE, sdeA	AAC(6')-Ic, adeF, adeF, adeF, ArnT, CRP, emrR, FosA8, Kpne_KpnF, Kpne_KpnH, msbA, qacG, rsmA, SST-1, tet(41), vanG	fis, trbJ, dnaG, recA, tonB, mug, ihfB, hupA, ihfA, quuD, trbL, K, intA_3, S_5, dnaK, rnhA, recG, mutS, rarA, slp, higA, dps, nuc, radA, dpiA, srnB, oppA, dnaE2, topB, pilT, tag, oppF, clpP, ogt, rnhB, recX, comM, polA, mutL, holB, sbcB, fxsA, holA, recC, hda, xerD, recQ, rdgB, xseA, dnaE, recN, seqA, recJ, recD, uvrD, nusG, hflD, bamA, xthA, ligA, mutH, mutY, clpB, uvrB, rep, mutM, uvrC, dnaJ, y…	Amp, Azi, Cip, Tet	F5	Root Zone Soil	Kale (Darkibor)	city	RZ-55	TSA+Tet	(1) LeafGro, spent mushroom soil (pasteurized), small amount of composted horse manure (overall rates 10 ton/acre); (2) 5-3-2 natural fertilizer from chicken manure (pasteurized) at rate of 1000 lbs/acre OR 50 lbs N per acre	4959243	4560
UF-269b	Serratia marcescens	sdeB, blaSRT, tet(41), smfY, aac(6)-Ial-aminoglycoside N-acetyltransferase AAC(6)-Ial	fieF, sdeA, ssmE	AAC(6')-Ic, adeF, adeF, adeF, ArnT, CRP, emrR, FosA8, Kpne_KpnF, Kpne_KpnH, msbA, qacG, rsmA, SST-1, tet(41), vanG	fis, trbJ, dnaG, recA, tonB, mug, ihfB, hupA, ihfA, quuD, trbL, K, intA_3, S_5, dnaK, rnhA, recG, mutS, rarA, slp, higA, dps, nuc, radA, dpiA, srnB, oppA, dnaE2, topB, pilT, tag, oppF, clpP, ogt, rnhB, recX, comM, polA, mutL, holB, sbcB, fxsA, holA, recC, hda, xerD, recQ, rdgB, xseA, dnaE, recN, seqA, recJ, recD, uvrD, nusG, hflD, bamA, xthA, ligA, mutH, mutY, clpB, uvrB, rep, mutM, uvrC, dnaJ, y…	Amp, Azi, Cip, Tet	F5	Root Zone Soil	Kale (Darkibor)	city	RZ-55	TSA+Tet	(1) LeafGro, spent mushroom soil (pasteurized), small amount of composted horse manure (overall rates 10 ton/acre); (2) 5-3-2 natural fertilizer from chicken manure (pasteurized) at rate of 1000 lbs/acre OR 50 lbs N per acre	4958720	4553
UF-260	Serratia bockelmannii	smfY, tet(41), blaSRT, sdeB, aac(6)-aminoglycoside 6-N-acetyltransferase	fieF, ssmE, sdeA	AAC(6')-Ic, adeF, adeF, adeF, ArnT, CRP, emrR, FosA8, Kpne_KpnF, Kpne_KpnH, msbA, qacG, rsmA, SRT-4, tet(41), vanG	fis, recA, mug, ihfB, hupA, ihfA, ssb, A, dnaK, rnhA, recG, mutS, rarA, slp, bin3_2, higA, dps, nuc, radA, dpiA, srnB, oppA, dnaE2, alpA, topB, pilT, tag, oppF, clpP, rnhB, recX, polA, mutL, dnaA, holB, sbcB, ligA, fxsA, holA, recC, hda, xerD, recQ, rdgB, xseA, dnaE, recN, seqA, recJ, recD, uvrD, nusG, hflD, bamA, xthA, mutH, mutY, clpB, uvrB, rep, mutM, uvrC, dnaJ, ygaD, oppD, tssB, sbcD, dnaQ, …	Amp, Cef, Azi, Cip, Tet, Chlor	F5	Root Zone Soil	Kale (Darkibor)	city	RZ-56	TSA+Tet	(1) LeafGro, spent mushroom soil (pasteurized), small amount of composted horse manure (overall rates 10 ton/acre); (2) 5-3-2 natural fertilizer from chicken manure (pasteurized) at rate of 1000 lbs/acre OR 50 lbs N per acre	5019968	4606
UF-244	Pseudomonas inefficax	mexE	arsN1, cadR, chrR, ttgR, ttgA, ttgB	Abau_AbaQ, adeF, adeF, adeF, vanH_in_vanB_cl, vanT_in_vanG_cl	groL, int, ihfB, tnpI, insF1, hup, groS, diaA, ftsH, oppF, nusA, nusG, radA, dnaB, Plasmid _gene	Amp, Cef, Chlor	F5	Root Zone Soil	Chard (Bright Lights)	city	RZ-57	TSA+Amp	(1) LeafGro, spent mushroom soil (pasteurized), small amount of composted horse manure (overall rates 10 ton/acre); (2) 5-3-2 natural fertilizer from chicken manure (pasteurized) at rate of 1000 lbs/acre OR 50 lbs N per acre	5731077	5173
UF-254	Pseudomonas putida Z	mexE	cadR, ttgB, ttgA, ttgR	adeF, adeF, adeF, vanT_in_vanG_cl	groL, ihfB, insE1, insF1, insH6, hup, insN1, insO1, ssb, groS, diaA, ftsH, oppF, dnaB, nusG, radA, intA_3, Plasmid _gene	Amp, Cef, Azi, Chlor	F5	Root Zone Soil	Chard (Bright Lights)	city	RZ-58	TSA+Amp	(1) LeafGro, spent mushroom soil (pasteurized), small amount of composted horse manure (overall rates 10 ton/acre); (2) 5-3-2 natural fertilizer from chicken manure (pasteurized) at rate of 1000 lbs/acre OR 50 lbs N per acre	6053106	5463
UF-290	Chryseobacterium sp. (A)	NA	NA	adeF, IND-7, qacG, vanT_in_vanG_cl	dnaK, recA, thyA, dinG, ftsK, topB, recQ, cas2, groS, radA, ruvC, ssb, rnhB, ung, exoA_2, uvrA, gyrA, ruvB, dinB, groL, Plasmid _gene	Amp, Cef, Tet, Chlor	CG1	Root Zone Soil	Kale (Lacinato)	city	RZ-60	TSA+Amp	terratote'?; soil/compost mix; mulch pine bark; amdended with hydrolyzed chicken manure, bonemeal, alfalfa meal, blood meal	4617844	4068
UF-299	Pseudomonas aeruginosa	mexE, catB7, mexA, fosA, mexX, blaOXA-1029, aph(3)-IIb-aminoglycoside O-phosphotransferase APH(3)-IIb	NA	APH(3')-IIb, ArmR, arnA, ArnT, basS, bcr-1, cprR, cprS, FosA, MexA, MexB, MexC, MexD, MexE, MexF, MexG, MexH, MexI, MexJ, MexK, MexL, mexM, mexN, mexP, mexQ, MexR, MexS, MexT, MexV, MexW, mexY, MexZ, MuxA, MuxB, MuxC, nalC, nalD, OpmB, OpmD, opmE, OpmH, OprJ, OprM, OprN, OXA-1029, ParR, ParS, PDC-224, PmpM, Paer_CpxR, Paer_emrE, Paer_soxR, rsmA, TriA, TriB, TriC, Type_B_NfxB, vanT_in_vanG_cl, van…	V, xerC, VI, higA, mutS, helD, sbcD, xseB, nusB, groL, sspA, pilS, pilR, recO, comL, ung, flp, clpB, uvrB, imuA, radA, ihfB, pilE, pilW, istB, regA, sbcC, pilD, VIII, III, insN1, ardC, istA, insO1, api24, ssb, xseA, insH6, xerC_3, hol, VR2, W, J, I, cI_1, ybiI_1, lys, Q, O, N, M, L, X, orf102, R, fI, FII, E, D, ORF, parD, insI3, tnpB, IS_Pl3_3, soj, recB, recC, copR, groS, diaA, oppD, oppF, bin3_…	Amp, Cef, Azi, Tet, Chlor	CG1	Root Zone Soil	Kale (Westlander)	city	RZ-67	TSA+Amp	terratote'?; soil/compost mix; mulch pine bark; amdended with hydrolyzed chicken manure, bonemeal, alfalfa meal, blood meal	6488792	6042
UF-297	Streptomyces sp.	vanR	NA	HelR, otr(A)S.liv, otr(A)S.rim, Sven_rox, vanH_in_vanO_cl, vanI, vanX_in_vanI_cl	tISRso8a, traA, IS901, whiB, Plasmid _gene	Amp, Cef, Chlor	CG1	Root Zone Soil	Kale (Westlander)	city	RZ-68	TSA+Amp	terratote'?; soil/compost mix; mulch pine bark; amdended with hydrolyzed chicken manure, bonemeal, alfalfa meal, blood meal	9853762	8734
UF-298	Ochrobactrum cytisi	cml, blaOCH	NA	adeF, adeF, OCH-8, qacG	repA, hfq, NGR_a03160, oppF, insD1, higB-1, higA, tnpA, tnp, tnpB, tnp1, insF1, tnp_2, oppD, repB, intX, brxL, NGR_a00240, Plasmid _gene, NGR_a01930, recQ, parD, rinQ	Amp, Cef, Chlor	CG1	Root Zone Soil	Kale (Westlander)	city	RZ-68	TSA+Amp	terratote'?; soil/compost mix; mulch pine bark; amdended with hydrolyzed chicken manure, bonemeal, alfalfa meal, blood meal	6167839	6001
UF-370	Pseudomonas putida Z	mexE	cadR, ttgB, ttgA, ttgR	adeF, adeF, adeF, vanT_in_vanG_cl	groL, ihfB, insF1, ISPlu7D_orfA, hup, insN1, insO1, tnpI, ssb, groS, diaA, ftsH, oppF, dnaB, nusG, radA, Plasmid _gene	Amp, Cef, Azi, Chlor	CG2	Root Zone Soil	Kale (Lacinato)	city & harvested rain	RZ-70	TSA+Amp	composted food waste and biomass cuttings	5652439	5044
UF-346	Bacillus bombysepticus	blaIII, tet(45), fosB, vanR-A, vanS-Pt, bla, satA, bla2	sph, cerA, inhA2, plcA, cytK2, inhA1, alo, hblA, hblB, hblD, hblC, entFM, nheC, nheB, nheA	BcI, BcII, BcIII, BcIII, FosB, tet(45), tetB(P), vanR_in_vanA_cl, vanT_in_vanG_cl, vanT_in_vanG_cl, vanW_in_vanG_cl, vanW_in_vanI_cl, vanW_in_vanI_cl, vanY_in_vanA_c, vanY_in_vanB_cl, vanY_in_vanB_cl, vanY_in_vanF_cl, vanY_in_vanF_cl, vanY_in_vanM_cl	groEL, rex, topB, clpP, tnp, tnpB, abrB, immR_3, hup, insK, Plasmid _gene, groS, ply511, hfq, dinB, ndoA_1, copR, ltrA, xerS, bdbC, immA, hicB, mobC, Phage _gene, Insertion Sequence (IS) _gene	Amp, Cef, Tet	CG2	Root Zone Soil	Kale (Lacinato)	city & harvested rain	RZ-71	TSA+Tet	composted food waste and biomass cuttings	5718978	5743
UF-343	Serratia nematodiphila	blaSRT, sdeB, tet(41), smfY, sdeY, aac(6)-aminoglycoside 6-N-acetyltransferase	fieF, sdeA, ssmE, smdB, smdA	AAC(6')-Ic, adeF, adeF, adeF, ArnT, CRP, emrR, FosA8, Kpne_KpnF, Kpne_KpnH, msbA, qacG, rsmA, SRT-2, tet(41), vanG	fis, dnaG, recA, tonB, mug, dut, ihfB, hupA, ihfA, ssb, Plasmid _gene, tnpA, tnp1, relE, trp1400A, insF1, tnpX, intS_7, ymfN, thmL, rsrIM, dam, rusA_1, quuD, yfdO, Mup46, sohB_1, dnaK, rnhA, recG, mutS, rarA, slp, K, tnpB, higA, dps, nuc, radA, dpiA, srnB, oppA, yacA, dnaE2, NGR_a02800, alpA, tnpR, topB, 20, dcm, pilT, cohE, gp47, tag, oppF, clpP, tnp, intA_3, rnhB, recX, comM, polA, mutL, holB, …	Amp, Cef, Azi, Tet	CG2	Root Zone Soil	Kale (Lacinato)	city & harvested rain	RZ-73	TSA+Tet	composted food waste and biomass cuttings	5353171	4953
UF-347	Serratia nematodiphila	sdeY, smfY, blaSRT, sdeB, aac(6)-aminoglycoside 6-N-acetyltransferase	smdB, smdA, fieF, ssmE, sdeA	AAC(6')-Ic, adeF, adeF, adeF, ArnT, CRP, emrR, FosA8, Kpne_KpnF, Kpne_KpnH, msbA, qacG, rsmA, SRT-2, tet(41), vanG	fis, recA, tonB, mug, dut, ihfB, hupA, ihfA, ssb, Plasmid _gene, gop, Beta, cII, orf77, bbp21, 17, essD, tnpA, Alpha, dnaK, rnhA, recG, mutS, rarA, cdiB, slp, dps, nuc, radA, dpiA, srnB, oppA, yacA, dnaE2, NGR_a02800, alpA, topB, pilT, oppF, clpP, rnhB, recX, comM, polA, mutL, holB, sbcB, fxsA, holA, recC, hda, xerD, recQ, rdgB, xseA, dnaE, recN, seqA, recJ, recD, uvrD, nusG, hflD, bamA, xthA, li…	Amp, Azi, Tet	CG2	Root Zone Soil	Kale (Westlander)	city & harvested rain	RZ-74	TSA+Tet	composted food waste and biomass cuttings	5260868	4850
UF-358	Pseudomonas atacamensis	emhA, emhB, emhC	copA, cueA, copR	Abau_AbaQ, adeF, adeF, adeF, Paer_soxR, rsmA	ihfB, tnsC, tnsB, tnsA, copR, dnaB, tnpA, dnaK, R00164, diaA, ftsH, ssb, oppF, clpB, nusA, nusG, radA, Plasmid _gene	Amp, Cef, Azi, Chlor	CG2	Root Zone Soil	Kale (Red Russian)	city & harvested rain	RZ-79	TSA+Amp	composted food waste and biomass cuttings	6114319	5485
UF-357	Pseudomonas putida Z	mexE	cadR, ttgB, ttgA, ttgR	adeF, adeF, adeF, vanT_in_vanG_cl	groL, ihfB, insF1, ISPlu7D_orfA, hup, insH6, insN1, insO1, tnpI, ssb, groS, diaA, ftsH, oppF, dnaB, nusG, radA	Amp, Cef, Azi, Chlor	CG2	Root Zone Soil	Kale (Red Russian)	city & harvested rain	RZ-80	TSA+Amp	composted food waste and biomass cuttings	5779983	5171
UF-407	Pseudomonas aeruginosa	crpP, mexX, mexE, mexA, catB7, fosA	NA	APH(3')-IIb, ArmR, arnA, ArnT, basS, bcr-1, cprR, cprS, FosA, MexA, MexB, MexC, MexD, MexE, MexF, MexG, MexH, MexI, MexJ, MexK, MexL, mexM, mexN, mexP, mexQ, MexR, MexS, MexT, MexV, MexW, mexY, MexZ, MuxA, MuxB, MuxC, nalC, nalD, OpmB, OpmD, opmE, OpmH, OprJ, OprM, OprN, OXA-486, ParR, ParS, PDC-5, PmpM, Paer_catB7, Paer_CpxR, Paer_emrE, Paer_soxR, rsmA, TriA, TriB, TriC, Type_B_NfxB, vanH_in_van…	xerC, higA, mutS, helD, hol, pilQ2, pilT2, pilM2, ssb, sbcD, nusB, groL, sspA, pilS, pilR, recO, comL, ung, flp, clpB, uvrB, imuA, radA, ihfB, regA, sbcC, pilD, VF2, insN1, insO1, vapC, vapB, gp15, lys, xerC_3, cI_1, ybiI_1, K, 20, soj, topA, pilO_1, ORF, parD, traD, pilN, trp1400A, Insertion Sequence (IS) _gene, insM_B, recB, Plasmid _gene, recC, copR, groS, diaA, oppD, oppF, dnaE2, recD, sbcB, …	Amp, Cef, Azi, Tet, Chlor	F1	Root Zone Soil	Kale (Red Russian)	city	RZ-81	TSA+Amp	compost and mix of organic amendments (bone meal, feather meal, kelp, composted poultry liter)	6327766	5815
UF-450	Bacillus bombysepticus	bla2, satA, bla, vanS-Pt, vanR-A, tet(45), fosB, fosB	plcA, inhA2, cerA, sph, hblC, hblD, hblB, hblA, nheC, nheB, nheA, alo, entFM, inhA1, cytK2	BcI, BcII, BcIII, FosB, FosB2, tet(45), tetB(P), vanR_in_vanA_cl, vanT_in_vanG_cl, vanT_in_vanG_cl, vanW_in_vanG_cl, vanW_in_vanI_cl, vanW_in_vanI_cl, vanY_in_vanA_c, vanY_in_vanB_cl, vanY_in_vanB_cl, vanY_in_vanF_cl, vanY_in_vanF_cl, vanY_in_vanM_cl	groEL, rex, topB, clpP, Plasmid _gene, tnpB, tnp, xerS, insK, immA, bin3, hup, tnpA, dinB, radC, groS, abrB, ply511, isldl4, ndoA_1, copR, bdbC, mobC, dit, pi228, clpP_3, Insertion Sequence (IS) _gene, Phage,Plasmid _gene, Phage _gene	Amp, Cef, Gen, Tet	F1	Root Zone Soil	Kale (Red Russian)	city	RZ-81	TSA+Tet	compost and mix of organic amendments (bone meal, feather meal, kelp, composted poultry liter)	5879565	5964
UF-452	Bacillus mobilis	bla2, satA	nheA, nheB, nheC, entFM, sph, cerA, inhA2, inhA1, plcA, alo, plcR	BcI, BcII, FosB, mphL, tet(45), tetB(P), vanT_in_vanG_cl, vanT_in_vanG_cl, vanW_in_vanI_cl, vanW_in_vanI_cl, vanY_in_vanA_c, vanY_in_vanB_cl, vanY_in_vanF_cl	tnp, groEL, rex, topB, ltrA, clpP, Plasmid _gene, bin3, tnpA, topX, hfq, groS, tnpB, pif, dnaB, ndoA_1, copR, ftsH, Insertion Sequence (IS) _gene	Amp, Cef, Cip, Gen, Tet	F1	Root Zone Soil	Kale (Red Russian)	city	RZ-83	TSA+Tet	compost and mix of organic amendments (bone meal, feather meal, kelp, composted poultry liter)	5298376	5445
UF-453	Bacillus pacificus	bla, bla2, satA	plcA, nheA, nheB, nheC, cytK2, inhA1, entFM, alo, plcR, inhA2, cerA, sph	BcI, BcII, FosB, tet(45), tetB(P), vanT_in_vanG_cl, vanT_in_vanG_cl, vanW_in_vanI_cl, vanW_in_vanI_cl, vanY_in_vanB_cl, vanY_in_vanF_cl, vanY_in_vanM_cl	tnp, groEL, rex, tnpB, topB, repX, ltrA, abrB, dinB, Mob, clpP, Plasmid _gene, insK, tubR, insQ, cwlC_1, hpaI, Insertion Sequence (IS) _gene, bin3, tnpR, groS, tnp_2, topX, bdbC, hfq, ndoA_1, xerS, tnpA	Amp, Cef, Cip, Tet	F1	Root Zone Soil	Chard (Bright Lights)	city	RZ-85	TSA+Tet	compost and mix of organic amendments (bone meal, feather meal, kelp, composted poultry liter)	5320426	5451
UF-449	Bacillus pacificus	bla, bla2, satA	plcA, nheA, nheB, nheC, cytK2, inhA1, entFM, alo, plcR, inhA2, cerA, sph	BcI, BcII, FosB, tet(45), tetB(P), vanT_in_vanG_cl, vanT_in_vanG_cl, vanW_in_vanI_cl, vanW_in_vanI_cl, vanY_in_vanB_cl, vanY_in_vanF_cl, vanY_in_vanM_cl	tnp, groEL, rex, tnpB, topB, repX, ltrA, abrB, dinB, ssb, Mob, clpP, Plasmid _gene, insK, tubR, gp44, insQ, cwlC_1, hpaI, Insertion Sequence (IS) _gene, bin3, tnpR, groS, P20, tnp_2, topX, bdbC, hfq, ndoA_1, xhlB, xerS, tnpA, dut	Amp, Cef, Tet	F1	Root Zone Soil	Chard (Bright Lights)	city	RZ-86	TSA+Tet	compost and mix of organic amendments (bone meal, feather meal, kelp, composted poultry liter)	5374791	5541
