# Supplementary material for: Multidrug resistance in bacteria associated with leafy greens and soil in urban agriculture systems
Source: Front Plant Sci. 2025 Sep 22;16:1664284. doi: 10.3389/fpls.2025.1664284 (PMC12497839; doi:10.3389/fpls.2025.1664284)
Supplement: Supplementary Table 3 — AMRFinderPlus and CARD matches found within 10 bp of each other. [file Table3.xlsx]

## Sheet: Supp.Table_3
	Isolate_ID	AMR_gene_symbol	CARD_Best_hit_ARO	AMR_Class	ContigAMR	ContigCARD	Strand	AMR_Start	AMR_Stop	CARD_Start	CARD_Stop	new_lab	rank
1	UF-100	tet(45)	tet(45)	TETRACYCLINE	NODE_13_length_137522_cov_47.426141	NODE_13_length_137522_cov_47.426141_28	+	21562	22935	21562	22938	Bacillus_Acereus | UF-100	6
2	UF-100	fosB	FosB	FOSFOMYCIN	NODE_1_length_682687_cov_37.188547	NODE_1_length_682687_cov_37.188547_123	-	114287	114700	114284	114643	Bacillus_Acereus | UF-100	6
3	UF-100	bla	BcI	BETA-LACTAM	NODE_4_length_546749_cov_26.814889	NODE_4_length_546749_cov_26.814889_18	+	21634	22551	21628	22554	Bacillus_Acereus | UF-100	6
4	UF-125	ttgB	adeF	EFFLUX	NODE_37_length_30641_cov_33.128419	NODE_37_length_30641_cov_33.128419_24	+	24445	27594	24445	27597	Pseudomonas_Emonteilii_A | UF-125	49
5	UF-15	fosB	FosBx1	FOSFOMYCIN	NODE_10_length_196253_cov_27.611359	NODE_10_length_196253_cov_27.611359_62	+	59026	59439	59083	59442	Bacillus_Athuringiensis | UF-15	12
6	UF-15	bla	BcI	BETA-LACTAM	NODE_5_length_549897_cov_21.140057	NODE_5_length_549897_cov_21.140057_3	+	2698	3612	2692	3618	Bacillus_Athuringiensis | UF-15	12
7	UF-166	tet(41)	tet(41)	TETRACYCLINE	NODE_1_length_1244573_cov_59.531299	NODE_1_length_1244573_cov_59.531299_149	+	164997	166172	165009	166175	Serratiamarcescens | UF-166	66
8	UF-166	ssmE	qacG	EFFLUX	NODE_1_length_1244573_cov_59.531299	NODE_1_length_1244573_cov_59.531299_252	-	277073	277402	277070	277390	Serratiamarcescens | UF-166	66
9	UF-166	sdeB	adeF	EFFLUX	NODE_2_length_1101050_cov_61.810163	NODE_2_length_1101050_cov_61.810163_655	-	674145	677285	674142	677285	Serratiamarcescens | UF-166	66
10	UF-166	blaSRT	SST-1	BETA-LACTAM	NODE_2_length_1101050_cov_61.810163	NODE_2_length_1101050_cov_61.810163_991	+	1006195	1007328	1006195	1007331	Serratiamarcescens | UF-166	66
11	UF-166	aac(6)-Ial aminoglycoside N-acetyltransferase AAC(6)-Ial	AAC(6')-Ic	AMINOGLYCOSIDE	NODE_4_length_419401_cov_79.639839	NODE_4_length_419401_cov_79.639839_172	+	196497	196934	196497	196937	Serratiamarcescens | UF-166	66
12	UF-170	fosA	fosA5	FOSFOMYCIN	NODE_10_length_204128_cov_64.898158	NODE_10_length_204128_cov_64.898158_168	-	179088	179504	179061	179504	Klebsiellaplanticola | UF-170	20
13	UF-170	oqxB	oqxB	PHENICOL/QUINOLONE	NODE_36_length_32349_cov_58.262797	NODE_36_length_32349_cov_58.262797_31	+	29010	32156	29010	32162	Klebsiellaplanticola | UF-170	20
14	UF-170	tet(B)	tet(B)	TETRACYCLINE	NODE_46_length_6724_cov_42.094479	NODE_46_length_6724_cov_42.094479_8	+	4236	5438	4236	5441	Klebsiellaplanticola | UF-170	20
15	UF-170	blaPLA-2a	PLA-2a	BETA-LACTAM	NODE_7_length_257954_cov_45.502786	NODE_7_length_257954_cov_45.502786_248	+	253250	254122	253250	254125	Klebsiellaplanticola | UF-170	20
16	UF-173	blaSRT-3	SRT-3	BETA-LACTAM	NODE_1_length_1438738_cov_44.305376	NODE_1_length_1438738_cov_44.305376_16	+	14920	16053	14920	16056	Serratiaureilytica | UF-173	76
17	UF-173	tet(41)	tet(41)	TETRACYCLINE	NODE_1_length_1438738_cov_44.305376	NODE_1_length_1438738_cov_44.305376_210	+	236291	237466	236303	237469	Serratiaureilytica | UF-173	76
18	UF-173	ssmE	qacG	EFFLUX	NODE_1_length_1438738_cov_44.305376	NODE_1_length_1438738_cov_44.305376_306	-	338648	338977	338645	338965	Serratiaureilytica | UF-173	76
19	UF-173	sdeB	adeF	EFFLUX	NODE_2_length_1001803_cov_46.381154	NODE_2_length_1001803_cov_46.381154_704	-	720096	723236	720093	723236	Serratiaureilytica | UF-173	76
20	UF-173	aac(6) aminoglycoside 6-N-acetyltransferase	AAC(6')-Ic	AMINOGLYCOSIDE	NODE_3_length_397950_cov_56.900481	NODE_3_length_397950_cov_56.900481_149	+	165463	165900	165463	165903	Serratiaureilytica | UF-173	76
21	UF-175	ssmE	qacG	EFFLUX	NODE_1_length_1012931_cov_23.142266	NODE_1_length_1012931_cov_23.142266_640	+	674013	674342	674025	674345	Serratiaureilytica | UF-175	77
22	UF-175	tet(41)	tet(41)	TETRACYCLINE	NODE_1_length_1012931_cov_23.142266	NODE_1_length_1012931_cov_23.142266_736	-	775524	776699	775521	776687	Serratiaureilytica | UF-175	77
23	UF-175	blaSRT-3	SRT-3	BETA-LACTAM	NODE_1_length_1012931_cov_23.142266	NODE_1_length_1012931_cov_23.142266_930	-	996937	998070	996934	998070	Serratiaureilytica | UF-175	77
24	UF-175	sdeB	adeF	EFFLUX	NODE_2_length_999905_cov_24.943768	NODE_2_length_999905_cov_24.943768_332	+	321757	324897	321757	324900	Serratiaureilytica | UF-175	77
25	UF-175	aac(6) aminoglycoside 6-N-acetyltransferase	AAC(6')-Ic	AMINOGLYCOSIDE	NODE_4_length_397948_cov_30.714958	NODE_4_length_397948_cov_30.714958_149	+	165461	165898	165461	165901	Serratiaureilytica | UF-175	77
26	UF-176	tet(L)	tet(45)	TETRACYCLINE	NODE_31_length_5186_cov_423.222353	NODE_31_length_5186_cov_423.222353_4	+	3522	4901	3612	4904	Lysinibacilluscapsici | UF-176	13
27	UF-177	ssmE	qacG	EFFLUX	NODE_10_length_207154_cov_41.059258	NODE_10_length_207154_cov_41.059258_26	+	26434	26763	26446	26766	Serratiaureilytica | UF-177	78
28	UF-177	tet(41)	tet(41)	TETRACYCLINE	NODE_10_length_207154_cov_41.059258	NODE_10_length_207154_cov_41.059258_129	-	141223	142398	141220	142386	Serratiaureilytica | UF-177	78
29	UF-177	sdeY	adeF	EFFLUX	NODE_11_length_175848_cov_47.372650	NODE_11_length_175848_cov_47.372650_153	-	144165	147302	144156	147302	Serratiaureilytica | UF-177	78
30	UF-177	aac(6) aminoglycoside 6-N-acetyltransferase	AAC(6')-Ic	AMINOGLYCOSIDE	NODE_13_length_132040_cov_51.854596	NODE_13_length_132040_cov_51.854596_127	-	130855	131292	130852	131292	Serratiaureilytica | UF-177	78
31	UF-180	ssmE	qacG	EFFLUX	NODE_1_length_1438738_cov_52.231317	NODE_1_length_1438738_cov_52.231317_1041	+	1099762	1100091	1099774	1100094	Serratiaureilytica | UF-180	79
32	UF-180	tet(41)	tet(41)	TETRACYCLINE	NODE_1_length_1438738_cov_52.231317	NODE_1_length_1438738_cov_52.231317_1137	-	1201273	1202448	1201270	1202436	Serratiaureilytica | UF-180	79
33	UF-180	blaSRT-3	SRT-3	BETA-LACTAM	NODE_1_length_1438738_cov_52.231317	NODE_1_length_1438738_cov_52.231317_1331	-	1422686	1423819	1422683	1423819	Serratiaureilytica | UF-180	79
34	UF-180	sdeB	adeF	EFFLUX	NODE_2_length_744251_cov_53.267136	NODE_2_length_744251_cov_53.267136_332	+	321754	324894	321754	324897	Serratiaureilytica | UF-180	79
35	UF-180	aac(6) aminoglycoside 6-N-acetyltransferase	AAC(6')-Ic	AMINOGLYCOSIDE	NODE_3_length_449719_cov_66.372194	NODE_3_length_449719_cov_66.372194_202	-	232051	232488	232048	232488	Serratiaureilytica | UF-180	79
36	UF-185	ssmE	qacG	EFFLUX	NODE_1_length_1065199_cov_28.761495	NODE_1_length_1065199_cov_28.761495_640	+	674027	674356	674039	674359	Serratiaureilytica | UF-185	80
37	UF-185	tet(41)	tet(41)	TETRACYCLINE	NODE_1_length_1065199_cov_28.761495	NODE_1_length_1065199_cov_28.761495_736	-	775538	776713	775535	776701	Serratiaureilytica | UF-185	80
38	UF-185	blaSRT-3	SRT-3	BETA-LACTAM	NODE_1_length_1065199_cov_28.761495	NODE_1_length_1065199_cov_28.761495_930	-	996951	998084	996948	998084	Serratiaureilytica | UF-185	80
39	UF-185	sdeB	adeF	EFFLUX	NODE_2_length_993264_cov_31.429657	NODE_2_length_993264_cov_31.429657_277	+	269661	272801	269661	272804	Serratiaureilytica | UF-185	80
40	UF-185	aac(6) aminoglycoside 6-N-acetyltransferase	AAC(6')-Ic	AMINOGLYCOSIDE	NODE_5_length_383027_cov_38.652855	NODE_5_length_383027_cov_38.652855_197	+	217232	217669	217232	217672	Serratiaureilytica | UF-185	80
41	UF-187	blaSRT	SRT-4	BETA-LACTAM	NODE_1_length_651215_cov_18.983131	NODE_1_length_651215_cov_18.983131_16	+	15079	16212	15079	16215	Serratianevei | UF-187	73
42	UF-187	tet(41)	tet(41)	TETRACYCLINE	NODE_1_length_651215_cov_18.983131	NODE_1_length_651215_cov_18.983131_241	+	268692	269870	268704	269873	Serratianevei | UF-187	73
43	UF-187	ssmE	qacG	EFFLUX	NODE_1_length_651215_cov_18.983131	NODE_1_length_651215_cov_18.983131_338	-	373801	374130	373798	374118	Serratianevei | UF-187	73
44	UF-187	sdeB	adeF	EFFLUX	NODE_2_length_546385_cov_19.919847	NODE_2_length_546385_cov_19.919847_209	-	223466	226606	223463	226606	Serratianevei | UF-187	73
45	UF-187	aac(6) aminoglycoside 6-N-acetyltransferase	AAC(6')-Ic	AMINOGLYCOSIDE	NODE_5_length_293804_cov_26.935426	NODE_5_length_293804_cov_26.935426_73	+	85731	86168	85731	86171	Serratianevei | UF-187	73
46	UF-209	ttgB	adeF	EFFLUX	NODE_2_length_428724_cov_76.445068	NODE_2_length_428724_cov_76.445068_246	-	265454	268603	265451	268603	Pseudomonas_Eputida_E | UF-209	56
47	UF-219	ssmE	qacG	EFFLUX	NODE_1_length_1013003_cov_36.074898	NODE_1_length_1013003_cov_36.074898_640	+	674027	674356	674039	674359	Serratiaureilytica | UF-219	81
48	UF-219	tet(41)	tet(41)	TETRACYCLINE	NODE_1_length_1013003_cov_36.074898	NODE_1_length_1013003_cov_36.074898_736	-	775538	776713	775535	776701	Serratiaureilytica | UF-219	81
49	UF-219	blaSRT-3	SRT-3	BETA-LACTAM	NODE_1_length_1013003_cov_36.074898	NODE_1_length_1013003_cov_36.074898_930	-	996951	998084	996948	998084	Serratiaureilytica | UF-219	81
50	UF-219	sdeB	adeF	EFFLUX	NODE_2_length_744251_cov_37.962360	NODE_2_length_744251_cov_37.962360_332	+	321754	324894	321754	324897	Serratiaureilytica | UF-219	81
51	UF-219	aac(6) aminoglycoside 6-N-acetyltransferase	AAC(6')-Ic	AMINOGLYCOSIDE	NODE_5_length_397949_cov_48.397030	NODE_5_length_397949_cov_48.397030_149	+	165462	165899	165462	165902	Serratiaureilytica | UF-219	81
52	UF-221	blaSRT-3	SRT-3	BETA-LACTAM	NODE_1_length_1012943_cov_25.523493	NODE_1_length_1012943_cov_25.523493_16	+	14862	15995	14862	15998	Serratiaureilytica | UF-221	82
53	UF-221	tet(41)	tet(41)	TETRACYCLINE	NODE_1_length_1012943_cov_25.523493	NODE_1_length_1012943_cov_25.523493_210	+	236233	237408	236245	237411	Serratiaureilytica | UF-221	82
54	UF-221	ssmE	qacG	EFFLUX	NODE_1_length_1012943_cov_25.523493	NODE_1_length_1012943_cov_25.523493_306	-	338590	338919	338587	338907	Serratiaureilytica | UF-221	82
55	UF-221	sdeB	adeF	EFFLUX	NODE_2_length_861173_cov_27.526563	NODE_2_length_861173_cov_27.526563_569	-	588276	591416	588273	591416	Serratiaureilytica | UF-221	82
56	UF-221	aac(6) aminoglycoside 6-N-acetyltransferase	AAC(6')-Ic	AMINOGLYCOSIDE	NODE_4_length_397959_cov_34.188046	NODE_4_length_397959_cov_34.188046_149	+	165461	165898	165461	165901	Serratiaureilytica | UF-221	82
57	UF-243	ttgB	adeF	EFFLUX	NODE_5_length_272564_cov_67.807881	NODE_5_length_272564_cov_67.807881_219	-	232551	235700	232548	235700	Pseudomonas_Efulva | UF-243	40
58	UF-244	ttgB	adeF	EFFLUX	NODE_4_length_177083_cov_50.847096	NODE_4_length_177083_cov_50.847096_113	+	126211	129360	126211	129363	Pseudomonas_Einefficax | UF-244	48
59	UF-248	ttgB	adeF	EFFLUX	NODE_5_length_276373_cov_23.460557	NODE_5_length_276373_cov_23.460557_37	+	36865	40014	36865	40017	Pseudomonas_Efulva | UF-248	41
60	UF-249	ttgB	adeF	EFFLUX	NODE_5_length_268368_cov_42.015901	NODE_5_length_268368_cov_42.015901_216	-	228325	231474	228322	231474	Pseudomonas_Efulva | UF-249	42
61	UF-250	ttgB	adeF	EFFLUX	NODE_7_length_184190_cov_22.170515	NODE_7_length_184190_cov_22.170515_37	+	36877	40026	36877	40029	Pseudomonas_Efulva | UF-250	43
62	UF-251	ttgB	adeF	EFFLUX	NODE_1_length_252592_cov_19.892002	NODE_1_length_252592_cov_19.892002_11	-	9985	13134	9982	13134	Pseudomonas_Emonteilii_A | UF-251	50
63	UF-254	ttgB	adeF	EFFLUX	NODE_6_length_162591_cov_29.567157	NODE_6_length_162591_cov_29.567157_140	-	147395	150544	147392	150544	Pseudomonas_Eputida_Z | UF-254	58
64	UF-260	ssmE	qacG	EFFLUX	NODE_1_length_1659568_cov_57.470173	NODE_1_length_1659568_cov_57.470173_891	+	961441	961770	961453	961773	Serratiabockelmannii | UF-260	64
65	UF-260	tet(41)	tet(41)	TETRACYCLINE	NODE_1_length_1659568_cov_57.470173	NODE_1_length_1659568_cov_57.470173_988	-	1064689	1065864	1064686	1065852	Serratiabockelmannii | UF-260	64
66	UF-260	blaSRT	SRT-4	BETA-LACTAM	NODE_1_length_1659568_cov_57.470173	NODE_1_length_1659568_cov_57.470173_1208	-	1324776	1325909	1324773	1325909	Serratiabockelmannii | UF-260	64
67	UF-260	sdeB	adeF	EFFLUX	NODE_2_length_708936_cov_62.355286	NODE_2_length_708936_cov_62.355286_4	+	3183	6323	3183	6326	Serratiabockelmannii | UF-260	64
68	UF-260	aac(6) aminoglycoside 6-N-acetyltransferase	AAC(6')-Ic	AMINOGLYCOSIDE	NODE_4_length_340025_cov_76.556238	NODE_4_length_340025_cov_76.556238_80	+	95521	95958	95521	95961	Serratiabockelmannii | UF-260	64
69	UF-263	sdeB	adeF	EFFLUX	NODE_10_length_206229_cov_17.311445	NODE_10_length_206229_cov_17.311445_153	-	143632	146772	143629	146772	Serratiamarcescens | UF-263	67
70	UF-263	sdeY	adeF	EFFLUX	NODE_11_length_201553_cov_20.185536	NODE_11_length_201553_cov_20.185536_125	-	122635	125772	122626	125772	Serratiamarcescens | UF-263	67
71	UF-263	blaSRT	SST-1	BETA-LACTAM	NODE_14_length_163806_cov_16.126398	NODE_14_length_163806_cov_16.126398_68	+	69038	70171	69038	70174	Serratiamarcescens | UF-263	67
72	UF-263	ssmE	qacG	EFFLUX	NODE_1_length_732879_cov_16.146431	NODE_1_length_732879_cov_16.146431_442	+	458227	458556	458239	458559	Serratiamarcescens | UF-263	67
73	UF-263	tet(41)	tet(41)	TETRACYCLINE	NODE_1_length_732879_cov_16.146431	NODE_1_length_732879_cov_16.146431_545	-	570615	571790	570612	571778	Serratiamarcescens | UF-263	67
74	UF-263	aac(6)-Ial aminoglycoside N-acetyltransferase AAC(6)-Ial	AAC(6')-Ic	AMINOGLYCOSIDE	NODE_6_length_249766_cov_22.588600	NODE_6_length_249766_cov_22.588600_81	+	95616	96053	95616	96056	Serratiamarcescens | UF-263	67
75	UF-268	ssmE	qacG	EFFLUX	NODE_1_length_1371862_cov_18.717677	NODE_1_length_1371862_cov_18.717677_1043	+	1090109	1090438	1090121	1090441	Serratianevei | UF-268	74
76	UF-268	tet(41)	tet(41)	TETRACYCLINE	NODE_1_length_1371862_cov_18.717677	NODE_1_length_1371862_cov_18.717677_1156	-	1216458	1217636	1216455	1217624	Serratianevei | UF-268	74
77	UF-268	blaSRT	SRT-4	BETA-LACTAM	NODE_2_length_644585_cov_18.372411	NODE_2_length_644585_cov_18.372411_60	-	63404	64537	63401	64537	Serratianevei | UF-268	74
78	UF-268	sdeB	adeF	EFFLUX	NODE_2_length_644585_cov_18.372411	NODE_2_length_644585_cov_18.372411_407	+	408266	411406	408266	411409	Serratianevei | UF-268	74
79	UF-268	aac(6) aminoglycoside 6-N-acetyltransferase	AAC(6')-Ic	AMINOGLYCOSIDE	NODE_4_length_312989_cov_23.672502	NODE_4_length_312989_cov_23.672502_156	+	179380	179817	179380	179820	Serratianevei | UF-268	74
80	UF-269	blaSRT	SST-1	BETA-LACTAM	NODE_1_length_1090879_cov_48.740897	NODE_1_length_1090879_cov_48.740897_259	+	266520	267653	266520	267656	Serratiamarcescens | UF-269	68
81	UF-269	tet(41)	tet(41)	TETRACYCLINE	NODE_1_length_1090879_cov_48.740897	NODE_1_length_1090879_cov_48.740897_485	+	526446	527621	526458	527624	Serratiamarcescens | UF-269	68
82	UF-269	ssmE	qacG	EFFLUX	NODE_1_length_1090879_cov_48.740897	NODE_1_length_1090879_cov_48.740897_589	-	638877	639206	638874	639194	Serratiamarcescens | UF-269	68
83	UF-269	sdeB	adeF	EFFLUX	NODE_2_length_777971_cov_53.042930	NODE_2_length_777971_cov_53.042930_666	-	687009	690149	687006	690149	Serratiamarcescens | UF-269	68
84	UF-269	aac(6)-Ial aminoglycoside N-acetyltransferase AAC(6)-Ial	AAC(6')-Ic	AMINOGLYCOSIDE	NODE_3_length_410801_cov_62.326949	NODE_3_length_410801_cov_62.326949_164	+	187492	187929	187492	187932	Serratiamarcescens | UF-269	68
85	UF-269b	sdeB	adeF	EFFLUX	NODE_1_length_976052_cov_31.192146	NODE_1_length_976052_cov_31.192146_666	-	687217	690357	687214	690357	Serratiamarcescens | UF-269b	69
86	UF-269b	blaSRT	SST-1	BETA-LACTAM	NODE_2_length_893156_cov_29.115593	NODE_2_length_893156_cov_29.115593_69	+	68807	69940	68807	69943	Serratiamarcescens | UF-269b	69
87	UF-269b	tet(41)	tet(41)	TETRACYCLINE	NODE_2_length_893156_cov_29.115593	NODE_2_length_893156_cov_29.115593_297	+	328733	329908	328745	329911	Serratiamarcescens | UF-269b	69
88	UF-269b	ssmE	qacG	EFFLUX	NODE_2_length_893156_cov_29.115593	NODE_2_length_893156_cov_29.115593_400	-	441164	441493	441161	441481	Serratiamarcescens | UF-269b	69
89	UF-269b	aac(6)-Ial aminoglycoside N-acetyltransferase AAC(6)-Ial	AAC(6')-Ic	AMINOGLYCOSIDE	NODE_4_length_411042_cov_37.271955	NODE_4_length_411042_cov_37.271955_164	+	187492	187929	187492	187932	Serratiamarcescens | UF-269b	69
90	UF-274	sdeB	adeF	EFFLUX	NODE_14_length_169470_cov_35.595208	NODE_14_length_169470_cov_35.595208_162	-	163449	166589	163446	166589	Serratianevei | UF-274	75
91	UF-274	blaSRT	SRT-4	BETA-LACTAM	NODE_18_length_116622_cov_33.111785	NODE_18_length_116622_cov_33.111785_87	-	93844	94977	93841	94977	Serratianevei | UF-274	75
92	UF-274	tet(41)	tet(41)	TETRACYCLINE	NODE_2_length_427602_cov_32.612991	NODE_2_length_427602_cov_32.612991_76	+	88716	89894	88728	89897	Serratianevei | UF-274	75
93	UF-274	ssmE	qacG	EFFLUX	NODE_2_length_427602_cov_32.612991	NODE_2_length_427602_cov_32.612991_188	-	215097	215426	215094	215414	Serratianevei | UF-274	75
94	UF-274	sdeY	adeF	EFFLUX	NODE_4_length_351610_cov_41.090834	NODE_4_length_351610_cov_41.090834_222	-	210684	213821	210675	213821	Serratianevei | UF-274	75
95	UF-274	aac(6) aminoglycoside 6-N-acetyltransferase	AAC(6')-Ic	AMINOGLYCOSIDE	NODE_8_length_226149_cov_45.429076	NODE_8_length_226149_cov_45.429076_93	+	95102	95539	95102	95542	Serratianevei | UF-274	75
96	UF-287	ttgB	adeF	EFFLUX	NODE_8_length_147270_cov_49.911660	NODE_8_length_147270_cov_49.911660_29	+	31291	34440	31291	34443	Pseudomonas_Emonteilii_A | UF-287	51
97	UF-289	ttgB	adeF	EFFLUX	NODE_3_length_388210_cov_60.184043	NODE_3_length_388210_cov_60.184043_219	-	233349	236498	233346	236498	Pseudomonas_Efulva | UF-289	44
98	UF-293	emhB	adeF	EFFLUX	NODE_2_length_501325_cov_48.484479	NODE_2_length_501325_cov_48.484479_208	-	219872	223033	219869	223033	Pseudomonas _species | UF-293	35
99	UF-298	blaOCH	OCH-8	BETA-LACTAM	NODE_3_length_359907_cov_56.064811	NODE_3_length_359907_cov_56.064811_134	+	139696	140865	139696	140868	Ochrobactrumcytisi | UF-298	23
100	UF-299	mexE	MexE	EFFLUX	NODE_11_length_172581_cov_21.502064	NODE_11_length_172581_cov_21.502064_109	-	121570	122811	121567	122811	Pseudomonasaeruginosa | UF-299	62
101	UF-299	mexA	MexA	EFFLUX	NODE_13_length_170692_cov_30.191378	NODE_13_length_170692_cov_30.191378_135	+	139823	140971	139823	140974	Pseudomonasaeruginosa | UF-299	62
102	UF-299	fosA	FosA	FOSFOMYCIN	NODE_14_length_167547_cov_23.700269	NODE_14_length_167547_cov_23.700269_58	-	59283	59687	59280	59687	Pseudomonasaeruginosa | UF-299	62
103	UF-299	blaOXA-1029	OXA-1029	BETA-LACTAM	NODE_6_length_217013_cov_32.668902	NODE_6_length_217013_cov_32.668902_104	+	115221	116006	115221	116009	Pseudomonasaeruginosa | UF-299	62
104	UF-299	aph(3)-IIb aminoglycoside O-phosphotransferase APH(3)-IIb	APH(3')-IIb	KANAMYCIN	NODE_7_length_216496_cov_27.347913	NODE_7_length_216496_cov_27.347913_99	+	108818	109621	108818	109624	Pseudomonasaeruginosa | UF-299	62
105	UF-316	smeF	smeF	QUINOLONE	NODE_9_length_92579_cov_56.352911	NODE_9_length_92579_cov_56.352911_68	-	77054	78448	77048	78433	Stenotrophomonasmaltophilia | UF-316	87
106	UF-342	fosB	FosB	FOSFOMYCIN	NODE_13_length_200123_cov_23.140183	NODE_13_length_200123_cov_23.140183_157	+	155106	155519	155106	155522	Bacillus_Abombysepticus | UF-342	2
107	UF-342	tet(45)	tet(45)	TETRACYCLINE	NODE_16_length_164406_cov_32.391939	NODE_16_length_164406_cov_32.391939_71	-	108803	110176	108800	110176	Bacillus_Abombysepticus | UF-342	2
108	UF-342	bla	BcI	BETA-LACTAM	NODE_19_length_118897_cov_17.484531	NODE_19_length_118897_cov_17.484531_86	-	86111	87025	86105	87031	Bacillus_Abombysepticus | UF-342	2
109	UF-342	bla2	BcII	BETA-LACTAM	NODE_6_length_311376_cov_21.680189	NODE_6_length_311376_cov_21.680189_87	+	79203	79973	79203	79976	Bacillus_Abombysepticus | UF-342	2
110	UF-343	blaSRT	SRT-2	BETA-LACTAM	NODE_12_length_142601_cov_39.998190	NODE_12_length_142601_cov_39.998190_67	+	66429	67562	66429	67565	Serratianematodiphila | UF-343	70
111	UF-343	sdeB	adeF	EFFLUX	NODE_1_length_995615_cov_45.766113	NODE_1_length_995615_cov_45.766113_698	-	708586	711726	708583	711726	Serratianematodiphila | UF-343	70
112	UF-343	tet(41)	tet(41)	TETRACYCLINE	NODE_2_length_643528_cov_39.615041	NODE_2_length_643528_cov_39.615041_37	+	53859	55034	53871	55037	Serratianematodiphila | UF-343	70
113	UF-343	ssmE	qacG	EFFLUX	NODE_2_length_643528_cov_39.615041	NODE_2_length_643528_cov_39.615041_140	-	164735	165064	164732	165052	Serratianematodiphila | UF-343	70
114	UF-343	sdeY	adeF	EFFLUX	NODE_5_length_362467_cov_54.875074	NODE_5_length_362467_cov_54.875074_146	+	162033	165170	162033	165179	Serratianematodiphila | UF-343	70
115	UF-343	aac(6) aminoglycoside 6-N-acetyltransferase	AAC(6')-Ic	AMINOGLYCOSIDE	NODE_7_length_250129_cov_61.337478	NODE_7_length_250129_cov_61.337478_149	-	155885	156322	155882	156322	Serratianematodiphila | UF-343	70
116	UF-346	blaIII	BcIII	BETA-LACTAM	NODE_16_length_123883_cov_33.723043	NODE_16_length_123883_cov_33.723043_4	-	6276	7223	6273	7223	Bacillus_Abombysepticus | UF-346	3
117	UF-346	tet(45)	tet(45)	TETRACYCLINE	NODE_26_length_34377_cov_34.616676	NODE_26_length_34377_cov_34.616676_3	-	1331	2704	1328	2704	Bacillus_Abombysepticus | UF-346	3
118	UF-346	fosB	FosB	FOSFOMYCIN	NODE_29_length_25862_cov_25.023890	NODE_29_length_25862_cov_25.023890_20	-	16919	17332	16916	17332	Bacillus_Abombysepticus | UF-346	3
119	UF-346	vanR-A	vanR gene in vanA cluster	GLYCOPEPTIDE	NODE_39_length_9166_cov_37.192981	NODE_39_length_9166_cov_37.192981_5	+	3696	4388	3696	4391	Bacillus_Abombysepticus | UF-346	3
120	UF-346	bla	BcI	BETA-LACTAM	NODE_4_length_469972_cov_21.902553	NODE_4_length_469972_cov_21.902553_120	-	113068	113982	113062	113988	Bacillus_Abombysepticus | UF-346	3
121	UF-346	bla2	BcII	BETA-LACTAM	NODE_5_length_384538_cov_24.252345	NODE_5_length_384538_cov_24.252345_297	-	309668	310438	309665	310438	Bacillus_Abombysepticus | UF-346	3
122	UF-347	sdeY	adeF	EFFLUX	NODE_11_length_159305_cov_29.650671	NODE_11_length_159305_cov_29.650671_126	+	141513	144650	141513	144659	Serratianematodiphila | UF-347	71
123	UF-347	blaSRT	SRT-2	BETA-LACTAM	NODE_15_length_143989_cov_23.584183	NODE_15_length_143989_cov_23.584183_67	-	76455	77588	76452	77588	Serratianematodiphila | UF-347	71
124	UF-347	ssmE	qacG	EFFLUX	NODE_19_length_107424_cov_23.154564	NODE_19_length_107424_cov_23.154564_52	+	67522	67851	67534	67854	Serratianematodiphila | UF-347	71
125	UF-347	sdeB	adeF	EFFLUX	NODE_37_length_18780_cov_24.614661	NODE_37_length_18780_cov_24.614661_4	+	3552	6692	3552	6695	Serratianematodiphila | UF-347	71
126	UF-347	aac(6) aminoglycoside 6-N-acetyltransferase	AAC(6')-Ic	AMINOGLYCOSIDE	NODE_3_length_354954_cov_33.645452	NODE_3_length_354954_cov_33.645452_203	-	220450	220887	220447	220887	Serratianematodiphila | UF-347	71
127	UF-350	blaSRT	SST-1	BETA-LACTAM	NODE_17_length_118517_cov_37.680606	NODE_17_length_118517_cov_37.680606_82	-	95973	97106	95970	97106	Serratiabockelmannii | UF-350	65
128	UF-350	sdeB	adeF	EFFLUX	NODE_1_length_886075_cov_41.218303	NODE_1_length_886075_cov_41.218303_580	-	605045	608185	605042	608185	Serratiabockelmannii | UF-350	65
129	UF-350	tet(41)	tet(41)	TETRACYCLINE	NODE_4_length_441202_cov_36.686409	NODE_4_length_441202_cov_36.686409_195	+	205094	206269	205106	206272	Serratiabockelmannii | UF-350	65
130	UF-350	ssmE	qacG	EFFLUX	NODE_4_length_441202_cov_36.686409	NODE_4_length_441202_cov_36.686409_294	-	309208	309537	309205	309525	Serratiabockelmannii | UF-350	65
131	UF-350	aac(6) aminoglycoside 6-N-acetyltransferase	AAC(6')-Ic	AMINOGLYCOSIDE	NODE_6_length_279217_cov_54.513255	NODE_6_length_279217_cov_54.513255_165	-	180165	180602	180162	180602	Serratiabockelmannii | UF-350	65
132	UF-357	ttgB	adeF	EFFLUX	NODE_57_length_33800_cov_50.308128	NODE_57_length_33800_cov_50.308128_16	-	17423	20572	17420	20572	Pseudomonas_Eputida_Z | UF-357	59
133	UF-358	emhB	adeF	EFFLUX	NODE_21_length_59161_cov_43.968282	NODE_21_length_59161_cov_43.968282_39	+	37545	40706	37545	40709	Pseudomonas_Eatacamensis | UF-358	36
134	UF-369	ttgB	adeF	EFFLUX	NODE_5_length_279832_cov_56.023553	NODE_5_length_279832_cov_56.023553_174	+	193747	196896	193747	196899	Pseudomonas_Esp001642705 | UF-369	61
135	UF-370	ttgB	adeF	EFFLUX	NODE_60_length_33702_cov_46.392089	NODE_60_length_33702_cov_46.392089_16	-	17325	20474	17322	20474	Pseudomonas_Eputida_Z | UF-370	60
136	UF-371	catA2	catII from Escherichia coli K-12	PHENICOL	NODE_10_length_113015_cov_51.740548	NODE_10_length_113015_cov_51.740548_22	-	18865	19503	18862	19503	Morganellamorganii | UF-371	22
137	UF-371	blaDHA	DHA-4	BETA-LACTAM	NODE_2_length_596270_cov_54.807373	NODE_2_length_596270_cov_54.807373_372	-	393880	395016	393877	395016	Morganellamorganii | UF-371	22
138	UF-371	tet(D)	tet(D)	TETRACYCLINE	NODE_8_length_148835_cov_57.652570	NODE_8_length_148835_cov_57.652570_19	-	23394	24575	23391	24575	Morganellamorganii | UF-371	22
139	UF-407	mexE	MexE	EFFLUX	NODE_3_length_379596_cov_21.753665	NODE_3_length_379596_cov_21.753665_44	+	45798	47039	45798	47042	Pseudomonasaeruginosa | UF-407	63
140	UF-407	mexA	MexA	EFFLUX	NODE_4_length_378516_cov_26.724249	NODE_4_length_378516_cov_26.724249_228	-	238769	239917	238766	239917	Pseudomonasaeruginosa | UF-407	63
141	UF-407	catB7	Pseudomonas aeruginosa catB7	PHENICOL	NODE_7_length_294490_cov_24.191537	NODE_7_length_294490_cov_24.191537_238	+	240940	241575	240940	241578	Pseudomonasaeruginosa | UF-407	63
142	UF-407	fosA	FosA	FOSFOMYCIN	NODE_9_length_276799_cov_22.803478	NODE_9_length_276799_cov_22.803478_166	+	161869	162273	161869	162276	Pseudomonasaeruginosa | UF-407	63
143	UF-412	blaIII	BcIII	BETA-LACTAM	NODE_15_length_130232_cov_55.540102	NODE_15_length_130232_cov_55.540102_120	-	119508	120455	119502	120455	Bacillus_Asp003400245 | UF-412	11
144	UF-412	bla2	BcII	BETA-LACTAM	NODE_19_length_96816_cov_37.002098	NODE_19_length_96816_cov_37.002098_74	-	61020	61784	61017	61787	Bacillus_Asp003400245 | UF-412	11
145	UF-412	bla	BcI	BETA-LACTAM	NODE_34_length_53666_cov_30.318274	NODE_34_length_53666_cov_30.318274_35	-	41347	42261	41341	42339	Bacillus_Asp003400245 | UF-412	11
146	UF-413	sdeY	adeF	EFFLUX	NODE_13_length_159311_cov_31.834828	NODE_13_length_159311_cov_31.834828_19	-	14662	17799	14653	17799	Serratianematodiphila | UF-413	72
147	UF-413	blaSRT	SRT-2	BETA-LACTAM	NODE_16_length_143983_cov_24.621510	NODE_16_length_143983_cov_24.621510_67	-	76455	77588	76452	77588	Serratianematodiphila | UF-413	72
148	UF-413	sdeB	adeF	EFFLUX	NODE_34_length_18785_cov_26.029239	NODE_34_length_18785_cov_26.029239_5	+	3557	6697	3557	6700	Serratianematodiphila | UF-413	72
149	UF-413	aac(6) aminoglycoside 6-N-acetyltransferase	AAC(6')-Ic	AMINOGLYCOSIDE	NODE_3_length_355200_cov_35.915576	NODE_3_length_355200_cov_35.915576_203	-	220696	221133	220693	221133	Serratianematodiphila | UF-413	72
150	UF-445	sdeY	adeF	EFFLUX	NODE_10_length_254436_cov_20.439638	NODE_10_length_254436_cov_20.439638_152	-	143914	147051	143905	147051	Serratiaureilytica | UF-445	83
151	UF-445	ssmE	qacG	EFFLUX	NODE_1_length_589664_cov_15.992008	NODE_1_length_589664_cov_15.992008_126	+	136307	136636	136319	136639	Serratiaureilytica | UF-445	83
152	UF-445	tet(41)	tet(41)	TETRACYCLINE	NODE_1_length_589664_cov_15.992008	NODE_1_length_589664_cov_15.992008_229	-	251020	252195	251017	252183	Serratiaureilytica | UF-445	83
153	UF-445	blaSRT-3	SRT-3	BETA-LACTAM	NODE_1_length_589664_cov_15.992008	NODE_1_length_589664_cov_15.992008_463	-	527192	528325	527189	528325	Serratiaureilytica | UF-445	83
154	UF-445	sdeB	adeF	EFFLUX	NODE_4_length_473532_cov_17.394827	NODE_4_length_473532_cov_17.394827_334	+	315487	318627	315487	318630	Serratiaureilytica | UF-445	83
155	UF-445	aac(6) aminoglycoside 6-N-acetyltransferase	AAC(6')-Ic	AMINOGLYCOSIDE	NODE_6_length_316601_cov_22.681509	NODE_6_length_316601_cov_22.681509_161	+	184206	184643	184206	184646	Serratiaureilytica | UF-445	83
156	UF-447	tet(45)	tet(45)	TETRACYCLINE	NODE_11_length_163474_cov_37.177800	NODE_11_length_163474_cov_37.177800_66	-	107288	108661	107285	108661	Bacillus_Abombysepticus | UF-447	4
157	UF-447	bla2	BcII	BETA-LACTAM	NODE_1_length_341172_cov_23.164980	NODE_1_length_341172_cov_23.164980_28	+	23505	24275	23505	24278	Bacillus_Abombysepticus | UF-447	4
158	UF-447	bla	BcI	BETA-LACTAM	NODE_26_length_75225_cov_20.918507	NODE_26_length_75225_cov_20.918507_36	-	35484	36398	35478	36404	Bacillus_Abombysepticus | UF-447	4
159	UF-447	vanR-A	vanR gene in vanA cluster	GLYCOPEPTIDE	NODE_46_length_34535_cov_39.062569	NODE_46_length_34535_cov_39.062569_31	+	25313	26005	25313	26008	Bacillus_Abombysepticus | UF-447	4
160	UF-447	fosB	FosB2	FOSFOMYCIN	NODE_49_length_29339_cov_38.820826	NODE_49_length_29339_cov_38.820826_13	+	12658	13074	12658	13077	Bacillus_Abombysepticus | UF-447	4
161	UF-447	fosB	FosB	FOSFOMYCIN	NODE_51_length_25743_cov_25.400179	NODE_51_length_25743_cov_25.400179_9	+	8423	8836	8423	8839	Bacillus_Abombysepticus | UF-447	4
162	UF-449	bla	BcI	BETA-LACTAM	NODE_17_length_112768_cov_23.669991	NODE_17_length_112768_cov_23.669991_34	-	33688	34608	33679	34608	Bacillus_Apacificus | UF-449	9
163	UF-449	bla2	BcII	BETA-LACTAM	NODE_37_length_25881_cov_27.942722	NODE_37_length_25881_cov_27.942722_21	+	14661	15431	14661	15434	Bacillus_Apacificus | UF-449	9
164	UF-450	bla2	BcII	BETA-LACTAM	NODE_1_length_391375_cov_13.281366	NODE_1_length_391375_cov_13.281366_78	+	74071	74841	74071	74844	Bacillus_Abombysepticus | UF-450	5
165	UF-450	bla	BcI	BETA-LACTAM	NODE_21_length_85862_cov_11.764225	NODE_21_length_85862_cov_11.764225_44	-	46121	47035	46115	47041	Bacillus_Abombysepticus | UF-450	5
166	UF-450	vanR-A	vanR gene in vanA cluster	GLYCOPEPTIDE	NODE_34_length_50275_cov_22.351787	NODE_34_length_50275_cov_22.351787_14	-	12743	13435	12740	13435	Bacillus_Abombysepticus | UF-450	5
167	UF-450	tet(45)	tet(45)	TETRACYCLINE	NODE_50_length_34931_cov_21.440839	NODE_50_length_34931_cov_21.440839_41	+	30001	31374	30001	31377	Bacillus_Abombysepticus | UF-450	5
168	UF-450	fosB	FosB	FOSFOMYCIN	NODE_58_length_25756_cov_13.720784	NODE_58_length_25756_cov_13.720784_9	+	8423	8836	8480	8839	Bacillus_Abombysepticus | UF-450	5
169	UF-450	fosB	FosB2	FOSFOMYCIN	NODE_68_length_18286_cov_22.262892	NODE_68_length_18286_cov_22.262892_14	-	16235	16651	16232	16651	Bacillus_Abombysepticus | UF-450	5
170	UF-452	bla2	BcII	BETA-LACTAM	NODE_3_length_308599_cov_51.997167	NODE_3_length_308599_cov_51.997167_287	+	294413	295183	294413	295186	Bacillus_Amobilis | UF-452	8
171	UF-453	bla	BcI	BETA-LACTAM	NODE_18_length_112517_cov_41.884774	NODE_18_length_112517_cov_41.884774_34	-	33437	34357	33428	34357	Bacillus_Apacificus | UF-453	10
172	UF-453	bla2	BcII	BETA-LACTAM	NODE_36_length_25881_cov_48.722097	NODE_36_length_25881_cov_48.722097_21	+	14661	15431	14661	15434	Bacillus_Apacificus | UF-453	10
173	UF-458	blaSRT-3	SRT-3	BETA-LACTAM	NODE_1_length_1088723_cov_20.578426	NODE_1_length_1088723_cov_20.578426_69	+	70396	71529	70396	71532	Serratiaureilytica | UF-458	84
174	UF-458	tet(41)	tet(41)	TETRACYCLINE	NODE_1_length_1088723_cov_20.578426	NODE_1_length_1088723_cov_20.578426_308	+	346561	347736	346573	347739	Serratiaureilytica | UF-458	84
175	UF-458	ssmE	qacG	EFFLUX	NODE_1_length_1088723_cov_20.578426	NODE_1_length_1088723_cov_20.578426_410	-	462120	462449	462117	462437	Serratiaureilytica | UF-458	84
176	UF-458	sdeB	adeF	EFFLUX	NODE_2_length_459774_cov_21.976754	NODE_2_length_459774_cov_21.976754_156	-	150044	153184	150041	153184	Serratiaureilytica | UF-458	84
177	UF-458	aac(6) aminoglycoside 6-N-acetyltransferase	AAC(6')-Ic	AMINOGLYCOSIDE	NODE_3_length_315176_cov_28.543347	NODE_3_length_315176_cov_28.543347_161	+	184206	184643	184206	184646	Serratiaureilytica | UF-458	84
178	UF-6	ttgB	adeF	EFFLUX	NODE_3_length_268367_cov_63.118711	NODE_3_length_268367_cov_63.118711_217	-	228318	231467	228315	231467	Pseudomonas_Efulva | UF-6	45
179	UF-78	ttgB	adeF	EFFLUX	NODE_17_length_95645_cov_45.924368	NODE_17_length_95645_cov_45.924368_12	+	10445	13594	10445	13597	Pseudomonas_Eputida_Y | UF-78	57
180	UF-84	emhB	adeF	EFFLUX	NODE_70_length_26238_cov_9.746760	NODE_70_length_26238_cov_9.746760_16	-	17289	20450	17286	20450	Pseudomonas_Emoraviensis_A | UF-84	53
181	UF-86	ttgB	adeF	EFFLUX	NODE_26_length_64954_cov_60.403934	NODE_26_length_64954_cov_60.403934_41	+	46341	49490	46341	49493	Pseudomonas_Emonteilii_A | UF-86	52
182	UF-89	emhB	adeF	EFFLUX	NODE_10_length_212562_cov_48.438276	NODE_10_length_212562_cov_48.438276_39	-	42573	45734	42570	45734	Pseudomonas_Efluorescens_AO | UF-89	39
183	UF-94	bla	BcI	BETA-LACTAM	NODE_11_length_147485_cov_25.541022	NODE_11_length_147485_cov_25.541022_18	+	21634	22551	21628	22554	Bacillus_Acereus | UF-94	7
184	UF-94	tet(45)	tet(45)	TETRACYCLINE	NODE_14_length_137522_cov_44.416960	NODE_14_length_137522_cov_44.416960_28	+	21562	22935	21562	22938	Bacillus_Acereus | UF-94	7
185	UF-94	fosB	FosB	FOSFOMYCIN	NODE_9_length_175602_cov_32.217838	NODE_9_length_175602_cov_32.217838_65	+	60903	61316	60960	61319	Bacillus_Acereus | UF-94	7
186	UF-97	sdeB	adeF	EFFLUX	NODE_13_length_146743_cov_31.433093	NODE_13_length_146743_cov_31.433093_3	+	2290	5430	2290	5433	Serratiaureilytica | UF-97	85
187	UF-97	blaSRT-3	SRT-3	BETA-LACTAM	NODE_17_length_88232_cov_28.259724	NODE_17_length_88232_cov_28.259724_28	+	28147	29280	28147	29283	Serratiaureilytica | UF-97	85
188	UF-97	tet(41)	tet(41)	TETRACYCLINE	NODE_1_length_937840_cov_29.145223	NODE_1_length_937840_cov_29.145223_162	+	185812	186987	185824	186990	Serratiaureilytica | UF-97	85
189	UF-97	ssmE	qacG	EFFLUX	NODE_1_length_937840_cov_29.145223	NODE_1_length_937840_cov_29.145223_259	-	290574	290903	290571	290891	Serratiaureilytica | UF-97	85
190	UF-97	aac(6) aminoglycoside 6-N-acetyltransferase	AAC(6')-Ic	AMINOGLYCOSIDE	NODE_4_length_387026_cov_38.265087	NODE_4_length_387026_cov_38.265087_240	+	257342	257779	257342	257782	Serratiaureilytica | UF-97	85
