# Supplementary material for: Multidrug resistance in bacteria associated with leafy greens and soil in urban agriculture systems
Source: Front Plant Sci. 2025 Sep 22;16:1664284. doi: 10.3389/fpls.2025.1664284 (PMC12497839; doi:10.3389/fpls.2025.1664284)
Supplement: Supplementary Table 4 — AMRFinderPlus and MobileOG-db hits within 5,000 bp of each other. [file Table4.xlsx]

## Sheet: Supp.Table_4
	Isolate_ID	AMR_gene_symbol	MGE_gene_symbol	AMR_Class	MGE_Class	ContigAMR	Strand	AMR_Start	AMR_Stop	MGE_Start	MGE_Stop	new_lab	rank
1	UF-100	tet(45)	lexA_1	TETRACYCLINE	Plasmid	NODE_13_length_137522_cov_47.426141	+	21562	22935	20090	20449	Bacillus_Acereus | UF-100	6
2	UF-100	alo	copR		Plasmid,Conjugative Element (CE)	NODE_3_length_560265_cov_60.329987	+	404271	405797	398902	399579	Bacillus_Acereus | UF-100	6
3	UF-15	alo	copR		Plasmid,Conjugative Element (CE)	NODE_4_length_588269_cov_57.431595	+	402289	403815	396781	397458	Bacillus_Athuringiensis | UF-15	12
4	UF-166	fieF	cpxA		Plasmid,Conjugative Element (CE)	NODE_10_length_118280_cov_87.754812	-	45358	46254	47710	49104	Serratiamarcescens | UF-166	66
5	UF-166	smfY	dps	EFFLUX	Plasmid	NODE_1_length_1244573_cov_59.531299	+	375486	376955	377159	377650	Serratiamarcescens | UF-166	66
6	UF-166	aac(6)-Ial aminoglycoside N-acetyltransferase AAC(6)-Ial	dnaG	AMINOGLYCOSIDE	Phage	NODE_4_length_419401_cov_79.639839	+	196497	196934	190109	191857	Serratiamarcescens | UF-166	66
7	UF-166	aac(6)-Ial aminoglycoside N-acetyltransferase AAC(6)-Ial	mug	AMINOGLYCOSIDE	Plasmid	NODE_4_length_419401_cov_79.639839	+	196497	196934	194382	194870	Serratiamarcescens | UF-166	66
8	UF-170	fieF	NA:Keyword		Phage	NODE_20_length_106498_cov_69.197123	+	69778	70671	69118	69621	Klebsiellaplanticola | UF-170	20
9	UF-170	oqxB	recN	PHENICOL/QUINOLONE	Phage	NODE_36_length_32349_cov_58.262797	+	29010	32156	22906	24567	Klebsiellaplanticola | UF-170	20
10	UF-170	oqxB	ratA	PHENICOL/QUINOLONE	Phage	NODE_36_length_32349_cov_58.262797	+	29010	32156	25405	25842	Klebsiellaplanticola | UF-170	20
11	UF-170	tet(B)	NA:Keyword	TETRACYCLINE	Plasmid	NODE_46_length_6724_cov_42.094479	+	4236	5438	2	145	Klebsiellaplanticola | UF-170	20
12	UF-170	tet(B)	NA:Keyword	TETRACYCLINE	Plasmid	NODE_46_length_6724_cov_42.094479	+	4236	5438	6235	6651	Klebsiellaplanticola | UF-170	20
13	UF-170	blaPLA-2a	umuC	BETA-LACTAM	Phage	NODE_7_length_257954_cov_45.502786	+	253250	254122	257667	257954	Klebsiellaplanticola | UF-170	20
14	UF-173	fieF	cpxA		Plasmid,Conjugative Element (CE)	NODE_11_length_120220_cov_62.434632	-	45929	46825	48280	49674	Serratiaureilytica | UF-173	76
15	UF-173	smfY	dps	EFFLUX	Plasmid	NODE_1_length_1438738_cov_44.305376	+	438125	439594	439798	440289	Serratiaureilytica | UF-173	76
16	UF-173	aac(6) aminoglycoside 6-N-acetyltransferase	A	AMINOGLYCOSIDE	Phage	NODE_3_length_397950_cov_56.900481	+	165463	165900	159059	161275	Serratiaureilytica | UF-173	76
17	UF-175	fieF	cpxA		Plasmid,Conjugative Element (CE)	NODE_12_length_120220_cov_33.752262	+	73396	74292	70547	71941	Serratiaureilytica | UF-175	77
18	UF-175	smfY	dps	EFFLUX	Plasmid	NODE_1_length_1012931_cov_23.142266	-	573396	574865	572701	573192	Serratiaureilytica | UF-175	77
19	UF-175	smfY	oppD	EFFLUX	Plasmid	NODE_1_length_1012931_cov_23.142266	-	573396	574865	568307	569323	Serratiaureilytica | UF-175	77
20	UF-175	smfY	oppF	EFFLUX	Plasmid	NODE_1_length_1012931_cov_23.142266	-	573396	574865	569320	570321	Serratiaureilytica | UF-175	77
21	UF-175	aac(6) aminoglycoside 6-N-acetyltransferase	A	AMINOGLYCOSIDE	Phage	NODE_4_length_397948_cov_30.714958	+	165461	165898	159057	161273	Serratiaureilytica | UF-175	77
22	UF-176	tet(L)	rep	TETRACYCLINE	Plasmid	NODE_31_length_5186_cov_423.222353	+	3522	4901	2045	3022	Lysinibacilluscapsici | UF-176	13
23	UF-177	ssmE	umuD_5	EFFLUX	Phage	NODE_10_length_207154_cov_41.059258	+	26434	26763	21801	22196	Serratiaureilytica | UF-177	78
24	UF-180	fieF	cpxA		Plasmid,Conjugative Element (CE)	NODE_12_length_120220_cov_73.122995	-	45929	46825	48280	49674	Serratiaureilytica | UF-180	79
25	UF-180	smfY	dps	EFFLUX	Plasmid	NODE_1_length_1438738_cov_52.231317	-	999145	1000614	998450	998941	Serratiaureilytica | UF-180	79
26	UF-180	smfY	oppD	EFFLUX	Plasmid	NODE_1_length_1438738_cov_52.231317	-	999145	1000614	994056	995072	Serratiaureilytica | UF-180	79
27	UF-180	smfY	oppF	EFFLUX	Plasmid	NODE_1_length_1438738_cov_52.231317	-	999145	1000614	995069	996070	Serratiaureilytica | UF-180	79
28	UF-185	fieF	cpxA		Plasmid,Conjugative Element (CE)	NODE_11_length_120220_cov_43.763415	-	45929	46825	48280	49674	Serratiaureilytica | UF-185	80
29	UF-185	smfY	dps	EFFLUX	Plasmid	NODE_1_length_1065199_cov_28.761495	-	573410	574879	572715	573206	Serratiaureilytica | UF-185	80
30	UF-185	smfY	oppD	EFFLUX	Plasmid	NODE_1_length_1065199_cov_28.761495	-	573410	574879	568321	569337	Serratiaureilytica | UF-185	80
31	UF-185	smfY	oppF	EFFLUX	Plasmid	NODE_1_length_1065199_cov_28.761495	-	573410	574879	569334	570335	Serratiaureilytica | UF-185	80
32	UF-185	aac(6) aminoglycoside 6-N-acetyltransferase	A	AMINOGLYCOSIDE	Phage	NODE_5_length_383027_cov_38.652855	+	217232	217669	210828	213044	Serratiaureilytica | UF-185	80
33	UF-187	fieF	cpxA		Plasmid,Conjugative Element (CE)	NODE_14_length_123134_cov_29.283356	-	46511	47407	48863	50257	Serratianevei | UF-187	73
34	UF-187	smfY	tonB	EFFLUX	Plasmid	NODE_1_length_651215_cov_18.983131	+	465394	466863	461414	462157	Serratianevei | UF-187	73
35	UF-187	smfY	dps	EFFLUX	Plasmid	NODE_1_length_651215_cov_18.983131	+	465394	466863	467067	467558	Serratianevei | UF-187	73
36	UF-187	aac(6) aminoglycoside 6-N-acetyltransferase	mug	AMINOGLYCOSIDE	Phage	NODE_5_length_293804_cov_26.935426	+	85731	86168	84898	85386	Serratianevei | UF-187	73
37	UF-187	aac(6) aminoglycoside 6-N-acetyltransferase	dnaG	AMINOGLYCOSIDE	Plasmid	NODE_5_length_293804_cov_26.935426	+	85731	86168	81084	82832	Serratianevei | UF-187	73
38	UF-219	fieF	cpxA		Plasmid,Conjugative Element (CE)	NODE_12_length_120220_cov_53.490707	+	73396	74292	70547	71941	Serratiaureilytica | UF-219	81
39	UF-219	smfY	dps	EFFLUX	Plasmid	NODE_1_length_1013003_cov_36.074898	-	573410	574879	572715	573206	Serratiaureilytica | UF-219	81
40	UF-219	smfY	oppD	EFFLUX	Plasmid	NODE_1_length_1013003_cov_36.074898	-	573410	574879	568321	569337	Serratiaureilytica | UF-219	81
41	UF-219	smfY	oppF	EFFLUX	Plasmid	NODE_1_length_1013003_cov_36.074898	-	573410	574879	569334	570335	Serratiaureilytica | UF-219	81
42	UF-219	aac(6) aminoglycoside 6-N-acetyltransferase	A	AMINOGLYCOSIDE	Phage	NODE_5_length_397949_cov_48.397030	+	165462	165899	159058	161274	Serratiaureilytica | UF-219	81
43	UF-221	fieF	cpxA		Plasmid,Conjugative Element (CE)	NODE_13_length_120220_cov_37.370633	-	45929	46825	48280	49674	Serratiaureilytica | UF-221	82
44	UF-221	smfY	dps	EFFLUX	Plasmid	NODE_1_length_1012943_cov_25.523493	+	438067	439536	439740	440231	Serratiaureilytica | UF-221	82
45	UF-221	aac(6) aminoglycoside 6-N-acetyltransferase	A	AMINOGLYCOSIDE	Phage	NODE_4_length_397959_cov_34.188046	+	165461	165898	159057	161273	Serratiaureilytica | UF-221	82
46	UF-260	fieF	cpxA		Plasmid,Conjugative Element (CE)	NODE_10_length_120098_cov_82.525308	-	45845	46741	48197	49591	Serratiabockelmannii | UF-260	64
47	UF-260	smfY	dps	EFFLUX	Plasmid	NODE_1_length_1659568_cov_57.470173	-	859887	861356	859192	859683	Serratiabockelmannii | UF-260	64
48	UF-260	smfY	oppD	EFFLUX	Plasmid	NODE_1_length_1659568_cov_57.470173	-	859887	861356	854800	855816	Serratiabockelmannii | UF-260	64
49	UF-260	smfY	oppF	EFFLUX	Plasmid	NODE_1_length_1659568_cov_57.470173	-	859887	861356	855813	856814	Serratiabockelmannii | UF-260	64
50	UF-260	aac(6) aminoglycoside 6-N-acetyltransferase	mug	AMINOGLYCOSIDE	Plasmid	NODE_4_length_340025_cov_76.556238	+	95521	95958	92376	92864	Serratiabockelmannii | UF-260	64
51	UF-263	fieF	cpxA		Plasmid,Conjugative Element (CE)	NODE_16_length_118469_cov_24.722777	+	72030	72926	69180	70574	Serratiamarcescens | UF-263	67
52	UF-263	smfY	dps	EFFLUX	Plasmid	NODE_1_length_732879_cov_16.146431	-	358628	360097	357933	358424	Serratiamarcescens | UF-263	67
53	UF-263	smfY	oppD	EFFLUX	Plasmid	NODE_1_length_732879_cov_16.146431	-	358628	360097	353540	354556	Serratiamarcescens | UF-263	67
54	UF-263	smfY	oppF	EFFLUX	Plasmid	NODE_1_length_732879_cov_16.146431	-	358628	360097	354553	355554	Serratiamarcescens | UF-263	67
55	UF-263	aac(6)-Ial aminoglycoside N-acetyltransferase AAC(6)-Ial	mug	AMINOGLYCOSIDE	Phage	NODE_6_length_249766_cov_22.588600	+	95616	96053	92493	92981	Serratiamarcescens | UF-263	67
56	UF-268	fieF	cpxA		Plasmid,Conjugative Element (CE)	NODE_12_length_120807_cov_26.282200	+	73409	74305	70559	71953	Serratianevei | UF-268	74
57	UF-268	smfY	dps	EFFLUX	Plasmid	NODE_1_length_1371862_cov_18.717677	-	990024	991493	989329	989820	Serratianevei | UF-268	74
58	UF-268	smfY	oppD	EFFLUX	Plasmid	NODE_1_length_1371862_cov_18.717677	-	990024	991493	984935	985951	Serratianevei | UF-268	74
59	UF-268	smfY	oppF	EFFLUX	Plasmid	NODE_1_length_1371862_cov_18.717677	-	990024	991493	985948	986949	Serratianevei | UF-268	74
60	UF-268	aac(6) aminoglycoside 6-N-acetyltransferase	mug	AMINOGLYCOSIDE	Phage	NODE_4_length_312989_cov_23.672502	+	179380	179817	178547	179035	Serratianevei | UF-268	74
61	UF-268	aac(6) aminoglycoside 6-N-acetyltransferase	dnaG	AMINOGLYCOSIDE	Plasmid	NODE_4_length_312989_cov_23.672502	+	179380	179817	174725	176473	Serratianevei | UF-268	74
62	UF-269	fieF	cpxA		Plasmid,Conjugative Element (CE)	NODE_14_length_118334_cov_68.227885	-	45359	46255	47711	49105	Serratiamarcescens | UF-269	68
63	UF-269	smfY	dps	EFFLUX	Plasmid	NODE_1_length_1090879_cov_48.740897	+	737327	738796	739000	739491	Serratiamarcescens | UF-269	68
64	UF-269	aac(6)-Ial aminoglycoside N-acetyltransferase AAC(6)-Ial	dnaG	AMINOGLYCOSIDE	Phage	NODE_3_length_410801_cov_62.326949	+	187492	187929	181104	182852	Serratiamarcescens | UF-269	68
65	UF-269	aac(6)-Ial aminoglycoside N-acetyltransferase AAC(6)-Ial	mug	AMINOGLYCOSIDE	Plasmid	NODE_3_length_410801_cov_62.326949	+	187492	187929	185377	185865	Serratiamarcescens | UF-269	68
66	UF-269b	fieF	cpxA		Plasmid,Conjugative Element (CE)	NODE_13_length_118334_cov_41.365517	-	45359	46255	47711	49105	Serratiamarcescens | UF-269b	69
67	UF-269b	smfY	dps	EFFLUX	Plasmid	NODE_2_length_893156_cov_29.115593	+	539614	541083	541287	541778	Serratiamarcescens | UF-269b	69
68	UF-269b	aac(6)-Ial aminoglycoside N-acetyltransferase AAC(6)-Ial	dnaG	AMINOGLYCOSIDE	Phage	NODE_4_length_411042_cov_37.271955	+	187492	187929	181104	182852	Serratiamarcescens | UF-269b	69
69	UF-269b	aac(6)-Ial aminoglycoside N-acetyltransferase AAC(6)-Ial	mug	AMINOGLYCOSIDE	Plasmid	NODE_4_length_411042_cov_37.271955	+	187492	187929	185377	185865	Serratiamarcescens | UF-269b	69
70	UF-274	fieF	cpxA		Plasmid,Conjugative Element (CE)	NODE_20_length_83909_cov_50.502099	-	12959	13855	15311	16705	Serratianevei | UF-274	75
71	UF-274	smfY	dps	EFFLUX	Plasmid	NODE_2_length_427602_cov_32.612991	+	311203	312672	312876	313367	Serratianevei | UF-274	75
72	UF-274	aac(6) aminoglycoside 6-N-acetyltransferase	ybiI_1	AMINOGLYCOSIDE	Phage	NODE_8_length_226149_cov_45.429076	+	95102	95539	90979	91197	Serratianevei | UF-274	75
73	UF-274	aac(6) aminoglycoside 6-N-acetyltransferase	exoX_1	AMINOGLYCOSIDE	Phage	NODE_8_length_226149_cov_45.429076	+	95102	95539	90389	90973	Serratianevei | UF-274	75
74	UF-299	catB7	regA	PHENICOL	Plasmid	NODE_12_length_170973_cov_24.529720	-	51256	51891	51984	52763	Pseudomonasaeruginosa | UF-299	62
75	UF-342	tet(45)	immR_3	TETRACYCLINE	Plasmid	NODE_16_length_164406_cov_32.391939	-	108803	110176	111296	111619	Bacillus_Abombysepticus | UF-342	2
76	UF-342	vanS-Pt	tnp	GLYCOPEPTIDE	Plasmid	NODE_41_length_9413_cov_33.652635	-	3434	4594	5880	6254	Bacillus_Abombysepticus | UF-342	2
77	UF-342	vanS-Pt	tnp	GLYCOPEPTIDE	Plasmid	NODE_41_length_9413_cov_33.652635	-	3434	4594	5621	5905	Bacillus_Abombysepticus | UF-342	2
78	UF-342	vanS-Pt	dinB	GLYCOPEPTIDE	Plasmid	NODE_41_length_9413_cov_33.652635	-	3434	4594	6466	7647	Bacillus_Abombysepticus | UF-342	2
79	UF-342	vanR-A	tnp	GLYCOPEPTIDE	Plasmid	NODE_41_length_9413_cov_33.652635	-	4578	5270	5880	6254	Bacillus_Abombysepticus | UF-342	2
80	UF-342	vanR-A	tnpB	GLYCOPEPTIDE	Plasmid	NODE_41_length_9413_cov_33.652635	-	4578	5270	8947	9411	Bacillus_Abombysepticus | UF-342	2
81	UF-342	vanR-A	tnp	GLYCOPEPTIDE	Plasmid	NODE_41_length_9413_cov_33.652635	-	4578	5270	5621	5905	Bacillus_Abombysepticus | UF-342	2
82	UF-342	vanR-A	dinB	GLYCOPEPTIDE	Plasmid	NODE_41_length_9413_cov_33.652635	-	4578	5270	6466	7647	Bacillus_Abombysepticus | UF-342	2
83	UF-342	alo	copR		Plasmid,Conjugative Element (CE)	NODE_5_length_356005_cov_44.248429	+	204862	206388	199550	200227	Bacillus_Abombysepticus | UF-342	2
84	UF-343	fieF	cpxA		Plasmid,Conjugative Element (CE)	NODE_15_length_119878_cov_68.710320	-	45554	46450	47906	49300	Serratianematodiphila | UF-343	70
85	UF-343	smfY	dps	EFFLUX	Plasmid	NODE_2_length_643528_cov_39.615041	+	261382	262851	263055	263546	Serratianematodiphila | UF-343	70
86	UF-343	smdB	ogt	EFFLUX	Plasmid	NODE_5_length_362467_cov_54.875074	-	174471	176246	170471	170785	Serratianematodiphila | UF-343	70
87	UF-343	aac(6) aminoglycoside 6-N-acetyltransferase	mug	AMINOGLYCOSIDE	Plasmid	NODE_7_length_250129_cov_61.337478	-	155885	156322	158957	159445	Serratianematodiphila | UF-343	70
88	UF-346	tet(45)	immR_3	TETRACYCLINE	Plasmid	NODE_26_length_34377_cov_34.616676	-	1331	2704	3824	4147	Bacillus_Abombysepticus | UF-346	3
89	UF-346	vanR-A	tnp	GLYCOPEPTIDE	Plasmid	NODE_39_length_9166_cov_37.192981	+	3696	4388	3062	3346	Bacillus_Abombysepticus | UF-346	3
90	UF-346	vanR-A	dinB	GLYCOPEPTIDE	Plasmid	NODE_39_length_9166_cov_37.192981	+	3696	4388	1302	2483	Bacillus_Abombysepticus | UF-346	3
91	UF-346	vanS-Pt	tnp	GLYCOPEPTIDE	Plasmid	NODE_39_length_9166_cov_37.192981	+	4372	5532	3062	3346	Bacillus_Abombysepticus | UF-346	3
92	UF-346	vanS-Pt	dinB	GLYCOPEPTIDE	Plasmid	NODE_39_length_9166_cov_37.192981	+	4372	5532	1302	2483	Bacillus_Abombysepticus | UF-346	3
93	UF-346	alo	copR		Plasmid,Conjugative Element (CE)	NODE_3_length_574839_cov_52.054638	+	422180	423706	416854	417531	Bacillus_Abombysepticus | UF-346	3
94	UF-347	smdB	ogt	EFFLUX	Plasmid	NODE_11_length_159305_cov_29.650671	-	153951	155726	149951	150265	Serratianematodiphila | UF-347	71
95	UF-347	smfY	dps	EFFLUX	Plasmid	NODE_12_length_156496_cov_23.818014	-	100370	101839	99675	100166	Serratianematodiphila | UF-347	71
96	UF-347	smfY	oppD	EFFLUX	Plasmid	NODE_12_length_156496_cov_23.818014	-	100370	101839	95281	96297	Serratianematodiphila | UF-347	71
97	UF-347	smfY	oppF	EFFLUX	Plasmid	NODE_12_length_156496_cov_23.818014	-	100370	101839	96294	97295	Serratianematodiphila | UF-347	71
98	UF-347	fieF	cpxA		Plasmid,Conjugative Element (CE)	NODE_17_length_119649_cov_37.348719	-	45335	46231	47687	49081	Serratianematodiphila | UF-347	71
99	UF-347	aac(6) aminoglycoside 6-N-acetyltransferase	mug	AMINOGLYCOSIDE	Plasmid	NODE_3_length_354954_cov_33.645452	-	220450	220887	223522	224010	Serratianematodiphila | UF-347	71
100	UF-350	fieF	cpxA		Plasmid,Conjugative Element (CE)	NODE_14_length_120024_cov_59.829766	-	45771	46667	48123	49517	Serratiabockelmannii | UF-350	65
101	UF-350	smfY	dps	EFFLUX	Plasmid	NODE_15_length_118811_cov_37.030337	-	105666	107042	104971	105462	Serratiabockelmannii | UF-350	65
102	UF-350	smfY	oppD	EFFLUX	Plasmid	NODE_15_length_118811_cov_37.030337	-	105666	107042	100579	101595	Serratiabockelmannii | UF-350	65
103	UF-350	smfY	oppF	EFFLUX	Plasmid	NODE_15_length_118811_cov_37.030337	-	105666	107042	101592	102593	Serratiabockelmannii | UF-350	65
104	UF-407	crpP	ssb	FLUOROQUINOLONE	Integrative Element (IGE)	NODE_15_length_171232_cov_23.951442	+	7181	7315	6442	6930	Pseudomonasaeruginosa | UF-407	63
105	UF-407	crpP	vapC	FLUOROQUINOLONE	Integrative Element (IGE)	NODE_15_length_171232_cov_23.951442	+	7181	7315	7830	8240	Pseudomonasaeruginosa | UF-407	63
106	UF-407	crpP	vapB	FLUOROQUINOLONE	Integrative Element (IGE)	NODE_15_length_171232_cov_23.951442	+	7181	7315	8240	8470	Pseudomonasaeruginosa | UF-407	63
107	UF-407	crpP	topA	FLUOROQUINOLONE	Integrative Element (IGE)	NODE_15_length_171232_cov_23.951442	+	7181	7315	8746	10665	Pseudomonasaeruginosa | UF-407	63
108	UF-407	crpP	NA:Keyword	FLUOROQUINOLONE	Plasmid	NODE_15_length_171232_cov_23.951442	+	7181	7315	5161	5889	Pseudomonasaeruginosa | UF-407	63
109	UF-407	crpP	NA:Keyword	FLUOROQUINOLONE	Integrative Element (IGE)	NODE_15_length_171232_cov_23.951442	+	7181	7315	5895	6428	Pseudomonasaeruginosa | UF-407	63
110	UF-407	catB7	regA	PHENICOL	Plasmid	NODE_7_length_294490_cov_24.191537	+	240940	241575	240068	240847	Pseudomonasaeruginosa | UF-407	63
111	UF-413	fieF	cpxA		Plasmid,Conjugative Element (CE)	NODE_19_length_119649_cov_39.987882	-	45335	46231	47687	49081	Serratianematodiphila | UF-413	72
112	UF-413	aac(6) aminoglycoside 6-N-acetyltransferase	mug	AMINOGLYCOSIDE	Plasmid	NODE_3_length_355200_cov_35.915576	-	220696	221133	223768	224256	Serratianematodiphila | UF-413	72
113	UF-445	fieF	cpxA		Plasmid,Conjugative Element (CE)	NODE_14_length_120133_cov_26.240754	-	45792	46688	48143	49537	Serratiaureilytica | UF-445	83
114	UF-445	smfY	dps	EFFLUX	Plasmid	NODE_1_length_589664_cov_15.992008	-	24308	25777	23613	24104	Serratiaureilytica | UF-445	83
115	UF-445	smfY	oppD	EFFLUX	Plasmid	NODE_1_length_589664_cov_15.992008	-	24308	25777	19219	20235	Serratiaureilytica | UF-445	83
116	UF-445	smfY	oppF	EFFLUX	Plasmid	NODE_1_length_589664_cov_15.992008	-	24308	25777	20232	21233	Serratiaureilytica | UF-445	83
117	UF-445	aac(6) aminoglycoside 6-N-acetyltransferase	mug	AMINOGLYCOSIDE	Plasmid	NODE_6_length_316601_cov_22.681509	+	184206	184643	183373	183861	Serratiaureilytica | UF-445	83
118	UF-445	aac(6) aminoglycoside 6-N-acetyltransferase	dnaG	AMINOGLYCOSIDE	Plasmid	NODE_6_length_316601_cov_22.681509	+	184206	184643	179101	180849	Serratiaureilytica | UF-445	83
119	UF-447	tet(45)	immR_3	TETRACYCLINE	Plasmid	NODE_11_length_163474_cov_37.177800	-	107288	108661	109781	110104	Bacillus_Abombysepticus | UF-447	4
120	UF-447	vanR-A	hup	GLYCOPEPTIDE	Plasmid	NODE_46_length_34535_cov_39.062569	+	25313	26005	21114	21386	Bacillus_Abombysepticus | UF-447	4
121	UF-447	vanR-A		GLYCOPEPTIDE	Plasmid	NODE_46_length_34535_cov_39.062569	+	25313	26005	22701	24161	Bacillus_Abombysepticus | UF-447	4
122	UF-447	vanR-A	abrB	GLYCOPEPTIDE	Plasmid	NODE_46_length_34535_cov_39.062569	+	25313	26005	22072	22350	Bacillus_Abombysepticus | UF-447	4
123	UF-447	vanS-Pt	hup	GLYCOPEPTIDE	Plasmid	NODE_46_length_34535_cov_39.062569	+	25989	27149	21114	21386	Bacillus_Abombysepticus | UF-447	4
124	UF-447	vanS-Pt		GLYCOPEPTIDE	Plasmid	NODE_46_length_34535_cov_39.062569	+	25989	27149	22701	24161	Bacillus_Abombysepticus | UF-447	4
125	UF-447	vanS-Pt	abrB	GLYCOPEPTIDE	Plasmid	NODE_46_length_34535_cov_39.062569	+	25989	27149	22072	22350	Bacillus_Abombysepticus | UF-447	4
126	UF-447	fosB	tnpA	FOSFOMYCIN	Plasmid	NODE_49_length_29339_cov_38.820826	+	12658	13074	10701	11099	Bacillus_Abombysepticus | UF-447	4
127	UF-447	fosB	tnpB	FOSFOMYCIN	Plasmid	NODE_49_length_29339_cov_38.820826	+	12658	13074	9616	10695	Bacillus_Abombysepticus | UF-447	4
128	UF-447	fosB		FOSFOMYCIN	Plasmid	NODE_49_length_29339_cov_38.820826	+	12658	13074	7541	8806	Bacillus_Abombysepticus | UF-447	4
129	UF-447	fosB	NA:Keyword	FOSFOMYCIN	Plasmid	NODE_49_length_29339_cov_38.820826	+	12658	13074	11308	11991	Bacillus_Abombysepticus | UF-447	4
130	UF-447	alo	copR		Plasmid,Conjugative Element (CE)	NODE_8_length_212854_cov_46.259868	+	60423	61958	54931	55608	Bacillus_Abombysepticus | UF-447	4
131	UF-449	nheB	NA:Keyword		Plasmid	NODE_2_length_450998_cov_31.559714	+	413860	415065	417635	418300	Bacillus_Apacificus | UF-449	9
132	UF-449	nheC	NA:Keyword		Plasmid	NODE_2_length_450998_cov_31.559714	+	415176	416252	417635	418300	Bacillus_Apacificus | UF-449	9
133	UF-450	alo	copR		Plasmid,Conjugative Element (CE)	NODE_2_length_296183_cov_24.419809	+	147117	148643	141800	142477	Bacillus_Abombysepticus | UF-450	5
134	UF-450	vanS-Pt		GLYCOPEPTIDE	Plasmid	NODE_34_length_50275_cov_22.351787	-	11599	12759	14587	16047	Bacillus_Abombysepticus | UF-450	5
135	UF-450	vanS-Pt	isldl4	GLYCOPEPTIDE	Plasmid	NODE_34_length_50275_cov_22.351787	-	11599	12759	6609	7820	Bacillus_Abombysepticus | UF-450	5
136	UF-450	vanR-A	hup	GLYCOPEPTIDE	Plasmid	NODE_34_length_50275_cov_22.351787	-	12743	13435	17362	17634	Bacillus_Abombysepticus | UF-450	5
137	UF-450	vanR-A		GLYCOPEPTIDE	Plasmid	NODE_34_length_50275_cov_22.351787	-	12743	13435	14587	16047	Bacillus_Abombysepticus | UF-450	5
138	UF-450	vanR-A	isldl4	GLYCOPEPTIDE	Plasmid	NODE_34_length_50275_cov_22.351787	-	12743	13435	6609	7820	Bacillus_Abombysepticus | UF-450	5
139	UF-450	vanR-A	abrB	GLYCOPEPTIDE	Plasmid	NODE_34_length_50275_cov_22.351787	-	12743	13435	16398	16676	Bacillus_Abombysepticus | UF-450	5
140	UF-450	tet(45)	NA:Keyword	TETRACYCLINE	Plasmid	NODE_50_length_34931_cov_21.440839	+	30001	31374	34432	34662	Bacillus_Abombysepticus | UF-450	5
141	UF-450	tet(45)	NA:Keyword	TETRACYCLINE	Phage	NODE_50_length_34931_cov_21.440839	+	30001	31374	33431	34222	Bacillus_Abombysepticus | UF-450	5
142	UF-450	tet(45)	NA:Keyword	TETRACYCLINE	Plasmid	NODE_50_length_34931_cov_21.440839	+	30001	31374	31662	31871	Bacillus_Abombysepticus | UF-450	5
143	UF-450	fosB	NA:Keyword	FOSFOMYCIN	Plasmid	NODE_68_length_18286_cov_22.262892	-	16235	16651	8181	12182	Bacillus_Abombysepticus | UF-450	5
144	UF-450	fosB	NA:Keyword	FOSFOMYCIN	Plasmid	NODE_68_length_18286_cov_22.262892	-	16235	16651	17318	18001	Bacillus_Abombysepticus | UF-450	5
145	UF-453	nheB	NA:Keyword		Plasmid	NODE_2_length_450998_cov_54.321444	+	413860	415065	417635	418300	Bacillus_Apacificus | UF-453	10
146	UF-453	nheC	NA:Keyword		Plasmid	NODE_2_length_450998_cov_54.321444	+	415176	416252	417635	418300	Bacillus_Apacificus | UF-453	10
147	UF-458	fieF	cpxA		Plasmid,Conjugative Element (CE)	NODE_15_length_120133_cov_32.742220	-	45792	46688	48143	49537	Serratiaureilytica | UF-458	84
148	UF-458	smfY	dps	EFFLUX	Plasmid	NODE_1_length_1088723_cov_20.578426	+	572979	574448	574652	575143	Serratiaureilytica | UF-458	84
149	UF-458	aac(6) aminoglycoside 6-N-acetyltransferase	mug	AMINOGLYCOSIDE	Plasmid	NODE_3_length_315176_cov_28.543347	+	184206	184643	183373	183861	Serratiaureilytica | UF-458	84
150	UF-458	aac(6) aminoglycoside 6-N-acetyltransferase	dnaG	AMINOGLYCOSIDE	Plasmid	NODE_3_length_315176_cov_28.543347	+	184206	184643	179101	180849	Serratiaureilytica | UF-458	84
151	UF-94	tet(45)	lexA_1	TETRACYCLINE	Plasmid	NODE_14_length_137522_cov_44.416960	+	21562	22935	20090	20449	Bacillus_Acereus | UF-94	7
152	UF-94	alo	copR		Plasmid,Conjugative Element (CE)	NODE_3_length_560343_cov_58.994792	+	404271	405797	398902	399579	Bacillus_Acereus | UF-94	7
153	UF-97	fieF	cpxA		Plasmid,Conjugative Element (CE)	NODE_15_length_119654_cov_41.725139	-	45372	46268	47723	49117	Serratiaureilytica | UF-97	85
154	UF-97	smfY	dps	EFFLUX	Plasmid	NODE_1_length_937840_cov_29.145223	+	418753	420222	420426	420917	Serratiaureilytica | UF-97	85
155	UF-97	aac(6) aminoglycoside 6-N-acetyltransferase	mug	AMINOGLYCOSIDE	Phage	NODE_4_length_387026_cov_38.265087	+	257342	257779	255227	255604	Serratiaureilytica | UF-97	85
156	UF-97	aac(6) aminoglycoside 6-N-acetyltransferase	dnaG	AMINOGLYCOSIDE	Plasmid	NODE_4_length_387026_cov_38.265087	+	257342	257779	250955	252703	Serratiaureilytica | UF-97	85
