# Supplementary material for: Multidrug resistance in bacteria associated with leafy greens and soil in urban agriculture systems
Source: Front Plant Sci. 2025 Sep 22;16:1664284. doi: 10.3389/fpls.2025.1664284 (PMC12497839; doi:10.3389/fpls.2025.1664284)
Supplement: Supplementary Table 5 — CARD and MobileOG-db hits within 5,000 bp of each other. [file Table5.xlsx]

## Sheet: Supp.Table_5
	Isolate_ID	CARD_gene	MGE_gene_symbol	CARD_Class	MGE_Class	Contig	Strand	CARD_Start	CARD_Stop	MGE_Start	MGE_Stop	new_lab	rank
1	UF-100	vanT_in_vanG_cl	ndoA_1	GLYCOPEPTIDE	Plasmid	NODE_26_length_21494_cov_64.674371	-	5387	6556	4436	4786	Bacillus_Acereus | UF-100	6
2	UF-100	tet(45)	lexA_1	TETRACYCLINE	Plasmid	NODE_13_length_137522_cov_47.426141	+	21562	22938	20090	20449	Bacillus_Acereus | UF-100	6
3	UF-100	vanY_in_vanA_c	bdbC	GLYCOPEPTIDE	Plasmid	NODE_11_length_178517_cov_47.346066	+	11179	11529	5857	6285	Bacillus_Acereus | UF-100	6
4	UF-148	msbA	ihfB	EFFLUX	Plasmid	NODE_6_length_237921_cov_66.565156	+	122748	124496	119945	120229	Kosakoniacowanii | UF-148	21
5	UF-148	rsmA	recA	EFFLUX	Plasmid	NODE_1_length_607330_cov_78.862494	-	785	970	4553	5617	Kosakoniacowanii | UF-148	21
6	UF-15	vanT_in_vanG_cl	ndoA_1	GLYCOPEPTIDE	Plasmid	NODE_23_length_21748_cov_59.686863	-	5386	6555	4435	4785	Bacillus_Athuringiensis | UF-15	12
7	UF-166	AAC(6')-Ic	mug	AMINOGLYCOSIDE	Plasmid	NODE_4_length_419401_cov_79.639839	+	196497	196937	194382	194870	Serratiamarcescens | UF-166	66
8	UF-166	rsmA	recA	EFFLUX	Plasmid	NODE_3_length_530330_cov_80.174321	-	483	668	4255	5319	Serratiamarcescens | UF-166	66
9	UF-166	AAC(6')-Ic	dnaG	AMINOGLYCOSIDE	Phage	NODE_4_length_419401_cov_79.639839	+	196497	196937	190109	191857	Serratiamarcescens | UF-166	66
10	UF-166	Kpne_KpnF	slp	EFFLUX	Plasmid	NODE_1_length_1244573_cov_59.531299	-	449981	450310	446053	446643	Serratiamarcescens | UF-166	66
11	UF-166	msbA	ihfB	EFFLUX	Plasmid	NODE_2_length_1101050_cov_61.810163	+	477427	479175	474560	474844	Serratiamarcescens | UF-166	66
12	UF-166	rsmA	recX	EFFLUX	Plasmid	NODE_3_length_530330_cov_80.174321	-	483	668	3682	4197	Serratiamarcescens | UF-166	66
13	UF-167	rsmA	recA	EFFLUX	Plasmid	NODE_31_length_19661_cov_33.983047	+	18779	18964	14407	15471	Providencia_Cmanganoxydans | UF-167	26
14	UF-170	OmpA	ompA	PEPTIDE	Phage,Conjugative Element (CE)	NODE_1_length_366007_cov_54.901708	-	252963	254033	252963	254033	Klebsiellaplanticola | UF-170	20
15	UF-170	oqxB	recN	EFFLUX	Phage	NODE_36_length_32349_cov_58.262797	+	29010	32162	22906	24567	Klebsiellaplanticola | UF-170	20
16	UF-170	rsmA	recA	EFFLUX	Plasmid	NODE_17_length_136292_cov_62.885042	-	751	936	4626	5690	Klebsiellaplanticola | UF-170	20
17	UF-170	tet(B)	NA:Keyword	TETRACYCLINE	Plasmid	NODE_46_length_6724_cov_42.094479	+	4236	5441	2	145	Klebsiellaplanticola | UF-170	20
18	UF-170	tet(B)	NA:Keyword	TETRACYCLINE	Plasmid	NODE_46_length_6724_cov_42.094479	+	4236	5441	6235	6651	Klebsiellaplanticola | UF-170	20
19	UF-170	OmpA	NA:Keyword	PEPTIDE	Phage	NODE_1_length_366007_cov_54.901708	-	252963	254033	255356	255979	Klebsiellaplanticola | UF-170	20
20	UF-170	msbA	ihfB	EFFLUX	Plasmid	NODE_1_length_366007_cov_54.901708	+	207954	209702	205156	205443	Klebsiellaplanticola | UF-170	20
21	UF-170	tetR	NA:Keyword	TETRACYCLINE	Plasmid	NODE_46_length_6724_cov_42.094479	-	3531	4154	6235	6651	Klebsiellaplanticola | UF-170	20
22	UF-170	oqxB	ratA	EFFLUX	Phage	NODE_36_length_32349_cov_58.262797	+	29010	32162	25405	25842	Klebsiellaplanticola | UF-170	20
23	UF-170	PLA-2a	umuC	BETA-LACTAM	Phage	NODE_7_length_257954_cov_45.502786	+	253250	254125	257667	257954	Klebsiellaplanticola | UF-170	20
24	UF-170	tetR	NA:Keyword	TETRACYCLINE	Plasmid	NODE_46_length_6724_cov_42.094479	-	3531	4154	2	145	Klebsiellaplanticola | UF-170	20
25	UF-173	msbA	ihfB	EFFLUX	Plasmid	NODE_2_length_1001803_cov_46.381154	+	484549	486297	481684	481968	Serratiaureilytica | UF-173	76
26	UF-173	rsmA	recA	EFFLUX	Plasmid	NODE_5_length_302411_cov_56.018489	-	611	796	4386	5450	Serratiaureilytica | UF-173	76
27	UF-173	Kpne_KpnF	slp	EFFLUX	Plasmid	NODE_1_length_1438738_cov_44.305376	-	514579	514908	510650	511240	Serratiaureilytica | UF-173	76
28	UF-173	AAC(6')-Ic	A	AMINOGLYCOSIDE	Phage	NODE_3_length_397950_cov_56.900481	+	165463	165903	159059	161275	Serratiaureilytica | UF-173	76
29	UF-173	rsmA	recX	EFFLUX	Plasmid	NODE_5_length_302411_cov_56.018489	-	611	796	3810	4328	Serratiaureilytica | UF-173	76
30	UF-174	rsmA	recA	EFFLUX	Plasmid	NODE_30_length_19825_cov_67.586034	+	18779	18964	14407	15471	Providencia_Cmanganoxydans | UF-174	27
31	UF-175	rsmA	recX	EFFLUX	Plasmid	NODE_6_length_302411_cov_30.420588	-	611	796	3810	4328	Serratiaureilytica | UF-175	77
32	UF-175	AAC(6')-Ic	A	AMINOGLYCOSIDE	Phage	NODE_4_length_397948_cov_30.714958	+	165461	165901	159057	161273	Serratiaureilytica | UF-175	77
33	UF-175	msbA	ihfB	EFFLUX	Plasmid	NODE_2_length_999905_cov_24.943768	-	558696	560444	563025	563309	Serratiaureilytica | UF-175	77
34	UF-175	Kpne_KpnF	slp	EFFLUX	Plasmid	NODE_1_length_1012931_cov_23.142266	+	498082	498411	501750	502340	Serratiaureilytica | UF-175	77
35	UF-175	rsmA	recA	EFFLUX	Plasmid	NODE_6_length_302411_cov_30.420588	-	611	796	4386	5450	Serratiaureilytica | UF-175	77
36	UF-176	tet(45)	rep	TETRACYCLINE	Plasmid	NODE_31_length_5186_cov_423.222353	+	3612	4904	2045	3022	Lysinibacilluscapsici | UF-176	13
37	UF-177	rsmA	recA	EFFLUX	Plasmid	NODE_1_length_536276_cov_52.416657	+	535609	535794	530955	532019	Serratiaureilytica | UF-177	78
38	UF-177	msbA	ihfB	EFFLUX	Plasmid	NODE_26_length_39130_cov_42.654342	-	20329	22077	24659	24943	Serratiaureilytica | UF-177	78
39	UF-177	qacG	umuD_5	EFFLUX	Phage	NODE_10_length_207154_cov_41.059258	+	26446	26766	21801	22196	Serratiaureilytica | UF-177	78
40	UF-177	rsmA	ygaD	EFFLUX	Plasmid	NODE_1_length_536276_cov_52.416657	+	535609	535794	530355	530843	Serratiaureilytica | UF-177	78
41	UF-177	Kpne_KpnF	slp	EFFLUX	Plasmid	NODE_9_length_207306_cov_37.720647	-	181555	181884	177626	178216	Serratiaureilytica | UF-177	78
42	UF-177	rsmA	recX	EFFLUX	Plasmid	NODE_1_length_536276_cov_52.416657	+	535609	535794	532077	532595	Serratiaureilytica | UF-177	78
43	UF-178	rsmA	recA	EFFLUX	Plasmid	NODE_10_length_205846_cov_59.407729	-	617	802	3981	5048	Providenciarettgeri | UF-178	31
44	UF-180	Kpne_KpnF	slp	EFFLUX	Plasmid	NODE_1_length_1438738_cov_52.231317	+	923831	924160	927499	928089	Serratiaureilytica | UF-180	79
45	UF-180	rsmA	recX	EFFLUX	Plasmid	NODE_9_length_227726_cov_66.097193	-	483	668	3682	4197	Serratiaureilytica | UF-180	79
46	UF-180	rsmA	recA	EFFLUX	Plasmid	NODE_9_length_227726_cov_66.097193	-	483	668	4258	5322	Serratiaureilytica | UF-180	79
47	UF-180	msbA	ihfB	EFFLUX	Plasmid	NODE_2_length_744251_cov_53.267136	-	558693	560441	563022	563306	Serratiaureilytica | UF-180	79
48	UF-181	rsmA	recA	EFFLUX	Plasmid	NODE_24_length_62311_cov_56.685863	-	614	799	3985	5052	Providenciavermicola | UF-181	32
49	UF-183	rsmA	recA	EFFLUX	Plasmid	NODE_22_length_88881_cov_39.212569	+	88080	88265	83829	84896	Providencia _species | UF-183	24
50	UF-184	rsmA	recA	EFFLUX	Plasmid	NODE_31_length_19825_cov_32.282358	+	18779	18964	14407	15471	Providencia_Cmanganoxydans | UF-184	28
51	UF-185	AAC(6')-Ic	A	AMINOGLYCOSIDE	Phage	NODE_5_length_383027_cov_38.652855	+	217232	217672	210828	213044	Serratiaureilytica | UF-185	80
52	UF-185	rsmA	recA	EFFLUX	Plasmid	NODE_3_length_509027_cov_39.262778	+	508232	508417	503578	504642	Serratiaureilytica | UF-185	80
53	UF-185	Kpne_KpnF	slp	EFFLUX	Plasmid	NODE_1_length_1065199_cov_28.761495	+	498096	498425	501764	502354	Serratiaureilytica | UF-185	80
54	UF-185	msbA	ihfB	EFFLUX	Plasmid	NODE_2_length_993264_cov_31.429657	-	506600	508348	510929	511213	Serratiaureilytica | UF-185	80
55	UF-185	rsmA	recX	EFFLUX	Plasmid	NODE_3_length_509027_cov_39.262778	+	508232	508417	504700	505218	Serratiaureilytica | UF-185	80
56	UF-185	rsmA	ygaD	EFFLUX	Plasmid	NODE_3_length_509027_cov_39.262778	+	508232	508417	502978	503466	Serratiaureilytica | UF-185	80
57	UF-186	rsmA	recA	EFFLUX	Plasmid	NODE_23_length_41022_cov_15.438491	+	18779	18964	14407	15471	Providencia_Cmanganoxydans | UF-186	29
58	UF-187	AAC(6')-Ic	dnaG	AMINOGLYCOSIDE	Plasmid	NODE_5_length_293804_cov_26.935426	+	85731	86171	81084	82832	Serratianevei | UF-187	73
59	UF-187	Kpne_KpnF	slp	EFFLUX	Plasmid	NODE_1_length_651215_cov_18.983131	-	540078	540407	536148	536738	Serratianevei | UF-187	73
60	UF-187	AAC(6')-Ic	mug	AMINOGLYCOSIDE	Phage	NODE_5_length_293804_cov_26.935426	+	85731	86171	84898	85386	Serratianevei | UF-187	73
61	UF-187	rsmA	recX	EFFLUX	Plasmid	NODE_3_length_493838_cov_26.097774	+	493036	493221	489510	490022	Serratianevei | UF-187	73
62	UF-187	msbA	ihfB	EFFLUX	Plasmid	NODE_2_length_546385_cov_19.919847	+	42542	44290	39675	39959	Serratianevei | UF-187	73
63	UF-187	rsmA	ygaD	EFFLUX	Plasmid	NODE_3_length_493838_cov_26.097774	+	493036	493221	487785	488273	Serratianevei | UF-187	73
64	UF-187	rsmA	recA	EFFLUX	Plasmid	NODE_3_length_493838_cov_26.097774	+	493036	493221	488385	489449	Serratianevei | UF-187	73
65	UF-219	rsmA	recA	EFFLUX	Plasmid	NODE_3_length_484391_cov_48.643083	-	611	796	4386	5450	Serratiaureilytica | UF-219	81
66	UF-219	Kpne_KpnF	slp	EFFLUX	Plasmid	NODE_1_length_1013003_cov_36.074898	+	498096	498425	501764	502354	Serratiaureilytica | UF-219	81
67	UF-219	rsmA	recX	EFFLUX	Plasmid	NODE_3_length_484391_cov_48.643083	-	611	796	3810	4328	Serratiaureilytica | UF-219	81
68	UF-219	msbA	ihfB	EFFLUX	Plasmid	NODE_2_length_744251_cov_37.962360	-	558693	560441	563022	563306	Serratiaureilytica | UF-219	81
69	UF-219	AAC(6')-Ic	A	AMINOGLYCOSIDE	Phage	NODE_5_length_397949_cov_48.397030	+	165462	165902	159058	161274	Serratiaureilytica | UF-219	81
70	UF-221	rsmA	ygaD	EFFLUX	Plasmid	NODE_3_length_484391_cov_34.067595	+	483596	483781	478342	478830	Serratiaureilytica | UF-221	82
71	UF-221	rsmA	recX	EFFLUX	Plasmid	NODE_3_length_484391_cov_34.067595	+	483596	483781	480064	480582	Serratiaureilytica | UF-221	82
72	UF-221	msbA	ihfB	EFFLUX	Plasmid	NODE_2_length_861173_cov_27.526563	+	352729	354477	349864	350148	Serratiaureilytica | UF-221	82
73	UF-221	AAC(6')-Ic	A	AMINOGLYCOSIDE	Phage	NODE_4_length_397959_cov_34.188046	+	165461	165901	159057	161273	Serratiaureilytica | UF-221	82
74	UF-221	rsmA	recA	EFFLUX	Plasmid	NODE_3_length_484391_cov_34.067595	+	483596	483781	478942	480006	Serratiaureilytica | UF-221	82
75	UF-221	Kpne_KpnF	slp	EFFLUX	Plasmid	NODE_1_length_1012943_cov_25.523493	-	514521	514850	510592	511182	Serratiaureilytica | UF-221	82
76	UF-222	rsmA	recA	EFFLUX	Plasmid	NODE_28_length_19661_cov_84.280688	+	18779	18964	14407	15471	Providencia_Cmanganoxydans | UF-222	30
77	UF-224	rsmA	recA	EFFLUX	Plasmid	NODE_2_length_382722_cov_81.267713	+	381921	382106	377670	378737	Providencia _species | UF-224	25
78	UF-227	rsmA	recA	EFFLUX	Plasmid	NODE_24_length_62311_cov_28.919064	+	61513	61698	57260	58327	Providenciavermicola | UF-227	33
79	UF-260	Kpne_KpnF	slp	EFFLUX	Plasmid	NODE_1_length_1659568_cov_57.470173	+	786228	786557	789896	790486	Serratiabockelmannii | UF-260	64
80	UF-260	rsmA	recX	EFFLUX	Plasmid	NODE_3_length_506264_cov_75.074433	+	483400	483585	479871	480386	Serratiabockelmannii | UF-260	64
81	UF-260	AAC(6')-Ic	mug	AMINOGLYCOSIDE	Plasmid	NODE_4_length_340025_cov_76.556238	+	95521	95961	92376	92864	Serratiabockelmannii | UF-260	64
82	UF-260	msbA	ihfB	EFFLUX	Plasmid	NODE_2_length_708936_cov_62.355286	-	207145	208893	211476	211760	Serratiabockelmannii | UF-260	64
83	UF-260	rsmA	recA	EFFLUX	Plasmid	NODE_3_length_506264_cov_75.074433	+	483400	483585	478749	479813	Serratiabockelmannii | UF-260	64
84	UF-260	rsmA	ygaD	EFFLUX	Plasmid	NODE_3_length_506264_cov_75.074433	+	483400	483585	478149	478637	Serratiabockelmannii | UF-260	64
85	UF-263	Kpne_KpnF	slp	EFFLUX	Plasmid	NODE_1_length_732879_cov_16.146431	+	284989	285318	288656	289246	Serratiamarcescens | UF-263	67
86	UF-263	AAC(6')-Ic	mug	AMINOGLYCOSIDE	Phage	NODE_6_length_249766_cov_22.588600	+	95616	96056	92493	92981	Serratiamarcescens | UF-263	67
87	UF-263	msbA	ihfB	EFFLUX	Plasmid	NODE_2_length_516385_cov_18.634162	+	473503	475251	470636	470920	Serratiamarcescens | UF-263	67
88	UF-263	rsmA	recX	EFFLUX	Plasmid	NODE_9_length_226911_cov_21.961161	-	611	796	3810	4322	Serratiamarcescens | UF-263	67
89	UF-263	rsmA	recA	EFFLUX	Plasmid	NODE_9_length_226911_cov_21.961161	-	611	796	4383	5447	Serratiamarcescens | UF-263	67
90	UF-268	rsmA	ygaD	EFFLUX	Plasmid	NODE_5_length_293040_cov_23.645262	+	292244	292429	286993	287481	Serratianevei | UF-268	74
91	UF-268	rsmA	recX	EFFLUX	Plasmid	NODE_5_length_293040_cov_23.645262	+	292244	292429	288715	289230	Serratianevei | UF-268	74
92	UF-268	rsmA	recA	EFFLUX	Plasmid	NODE_5_length_293040_cov_23.645262	+	292244	292429	287593	288657	Serratianevei | UF-268	74
93	UF-268	AAC(6')-Ic	mug	AMINOGLYCOSIDE	Phage	NODE_4_length_312989_cov_23.672502	+	179380	179820	178547	179035	Serratianevei | UF-268	74
94	UF-268	Kpne_KpnF	slp	EFFLUX	Plasmid	NODE_1_length_1371862_cov_18.717677	+	914857	915186	918526	919116	Serratianevei | UF-268	74
95	UF-268	AAC(6')-Ic	dnaG	AMINOGLYCOSIDE	Plasmid	NODE_4_length_312989_cov_23.672502	+	179380	179820	174725	176473	Serratianevei | UF-268	74
96	UF-268	msbA	ihfB	EFFLUX	Plasmid	NODE_2_length_644585_cov_18.372411	-	600292	602040	604623	604907	Serratianevei | UF-268	74
97	UF-269	AAC(6')-Ic	dnaG	AMINOGLYCOSIDE	Phage	NODE_3_length_410801_cov_62.326949	+	187492	187932	181104	182852	Serratiamarcescens | UF-269	68
98	UF-269	Kpne_KpnF	slp	EFFLUX	Plasmid	NODE_1_length_1090879_cov_48.740897	-	812284	812613	808356	808946	Serratiamarcescens | UF-269	68
99	UF-269	rsmA	recA	EFFLUX	Plasmid	NODE_9_length_220606_cov_61.758844	-	483	668	4255	5319	Serratiamarcescens | UF-269	68
100	UF-269	AAC(6')-Ic	mug	AMINOGLYCOSIDE	Plasmid	NODE_3_length_410801_cov_62.326949	+	187492	187932	185377	185865	Serratiamarcescens | UF-269	68
101	UF-269	rsmA	recX	EFFLUX	Plasmid	NODE_9_length_220606_cov_61.758844	-	483	668	3682	4197	Serratiamarcescens | UF-269	68
102	UF-269	msbA	ihfB	EFFLUX	Plasmid	NODE_2_length_777971_cov_53.042930	+	483829	485577	480962	481246	Serratiamarcescens | UF-269	68
103	UF-269b	rsmA	recA	EFFLUX	Plasmid	NODE_8_length_220595_cov_36.831261	-	483	668	4255	5319	Serratiamarcescens | UF-269b	69
104	UF-269b	msbA	ihfB	EFFLUX	Plasmid	NODE_1_length_976052_cov_31.192146	+	484037	485785	481170	481454	Serratiamarcescens | UF-269b	69
105	UF-269b	AAC(6')-Ic	dnaG	AMINOGLYCOSIDE	Phage	NODE_4_length_411042_cov_37.271955	+	187492	187932	181104	182852	Serratiamarcescens | UF-269b	69
106	UF-269b	AAC(6')-Ic	mug	AMINOGLYCOSIDE	Plasmid	NODE_4_length_411042_cov_37.271955	+	187492	187932	185377	185865	Serratiamarcescens | UF-269b	69
107	UF-269b	Kpne_KpnF	slp	EFFLUX	Plasmid	NODE_2_length_893156_cov_29.115593	-	614571	614900	610643	611233	Serratiamarcescens | UF-269b	69
108	UF-269b	rsmA	recX	EFFLUX	Plasmid	NODE_8_length_220595_cov_36.831261	-	483	668	3682	4197	Serratiamarcescens | UF-269b	69
109	UF-274	AAC(6')-Ic	exoX_1	AMINOGLYCOSIDE	Phage	NODE_8_length_226149_cov_45.429076	+	95102	95542	90389	90973	Serratianevei | UF-274	75
110	UF-274	msbA	ihfB	EFFLUX	Plasmid	NODE_23_length_63258_cov_36.506196	-	18961	20709	23292	23576	Serratianevei | UF-274	75
111	UF-274	rsmA	recX	EFFLUX	Plasmid	NODE_3_length_401002_cov_44.712525	+	378144	378329	374618	375130	Serratianevei | UF-274	75
112	UF-274	rsmA	ygaD	EFFLUX	Plasmid	NODE_3_length_401002_cov_44.712525	+	378144	378329	372893	373381	Serratianevei | UF-274	75
113	UF-274	AAC(6')-Ic	ybiI_1	AMINOGLYCOSIDE	Phage	NODE_8_length_226149_cov_45.429076	+	95102	95542	90979	91197	Serratianevei | UF-274	75
114	UF-274	Kpne_KpnF	slp	EFFLUX	Plasmid	NODE_2_length_427602_cov_32.612991	-	386351	386680	382421	383011	Serratianevei | UF-274	75
115	UF-274	rsmA	recA	EFFLUX	Plasmid	NODE_3_length_401002_cov_44.712525	+	378144	378329	373493	374557	Serratianevei | UF-274	75
116	UF-299	vanW_in_vanG_cl	ung	GLYCOPEPTIDE	Plasmid	NODE_12_length_170973_cov_24.529720	+	85396	86217	86317	87012	Pseudomonasaeruginosa | UF-299	62
117	UF-299	Paer_CpxR	dnaE2	EFFLUX	Plasmid	NODE_4_length_284415_cov_24.389248	+	17533	18210	14987	15874	Pseudomonasaeruginosa | UF-299	62
118	UF-340	rsmA	recA	EFFLUX	Plasmid	NODE_5_length_212196_cov_89.963280	+	211397	211582	207144	208211	Providenciavermicola | UF-340	34
119	UF-342	vanR_in_vanA_cl	tnpB	GLYCOPEPTIDE	Plasmid	NODE_41_length_9413_cov_33.652635	-	4575	5420	8947	9411	Bacillus_Abombysepticus | UF-342	2
120	UF-342	vanR_in_vanA_cl	dinB	GLYCOPEPTIDE	Plasmid	NODE_41_length_9413_cov_33.652635	-	4575	5420	6466	7647	Bacillus_Abombysepticus | UF-342	2
121	UF-342	vanR_in_vanA_cl	tnp	GLYCOPEPTIDE	Plasmid	NODE_41_length_9413_cov_33.652635	-	4575	5420	5880	6254	Bacillus_Abombysepticus | UF-342	2
122	UF-342	vanR_in_vanA_cl	tnp	GLYCOPEPTIDE	Plasmid	NODE_41_length_9413_cov_33.652635	-	4575	5420	5621	5905	Bacillus_Abombysepticus | UF-342	2
123	UF-342	vanY_in_vanF_cl	tnp	GLYCOPEPTIDE	Plasmid	NODE_41_length_9413_cov_33.652635	-	2350	2769	5621	5905	Bacillus_Abombysepticus | UF-342	2
124	UF-342	vanY_in_vanF_cl	tnp	GLYCOPEPTIDE	Plasmid	NODE_41_length_9413_cov_33.652635	-	2350	2769	5880	6254	Bacillus_Abombysepticus | UF-342	2
125	UF-342	vanT_in_vanG_cl	ndoA_1	GLYCOPEPTIDE	Plasmid	NODE_32_length_21457_cov_46.411833	-	5387	6556	4436	4786	Bacillus_Abombysepticus | UF-342	2
126	UF-342	tet(45)	immR_3	TETRACYCLINE	Plasmid	NODE_16_length_164406_cov_32.391939	-	108800	110176	111296	111619	Bacillus_Abombysepticus | UF-342	2
127	UF-343	rsmA	recA	EFFLUX	Plasmid	NODE_3_length_492591_cov_60.909808	-	483	668	4254	5318	Serratianematodiphila | UF-343	70
128	UF-343	rsmA	recX	EFFLUX	Plasmid	NODE_3_length_492591_cov_60.909808	-	483	668	3682	4197	Serratianematodiphila | UF-343	70
129	UF-343	AAC(6')-Ic	mug	AMINOGLYCOSIDE	Plasmid	NODE_7_length_250129_cov_61.337478	-	155882	156322	158957	159445	Serratianematodiphila | UF-343	70
130	UF-343	msbA	ihfB	EFFLUX	Plasmid	NODE_1_length_995615_cov_45.766113	+	472262	474010	469395	469679	Serratianematodiphila | UF-343	70
131	UF-343	Kpne_KpnF	slp	EFFLUX	Plasmid	NODE_2_length_643528_cov_39.615041	-	335854	336183	331925	332515	Serratianematodiphila | UF-343	70
132	UF-346	vanY_in_vanF_cl	dinB	GLYCOPEPTIDE	Plasmid	NODE_39_length_9166_cov_37.192981	+	6612	6821	1302	2483	Bacillus_Abombysepticus | UF-346	3
133	UF-346	vanY_in_vanA_c	dinB	GLYCOPEPTIDE	Plasmid	NODE_39_length_9166_cov_37.192981	+	6159	6341	1302	2483	Bacillus_Abombysepticus | UF-346	3
134	UF-346	vanY_in_vanA_c	tnp	GLYCOPEPTIDE	Plasmid	NODE_39_length_9166_cov_37.192981	+	6159	6341	3062	3346	Bacillus_Abombysepticus | UF-346	3
135	UF-346	vanY_in_vanF_cl	tnp	GLYCOPEPTIDE	Plasmid	NODE_39_length_9166_cov_37.192981	+	6612	6821	3062	3346	Bacillus_Abombysepticus | UF-346	3
136	UF-346	tet(45)	immR_3	TETRACYCLINE	Plasmid	NODE_26_length_34377_cov_34.616676	-	1328	2704	3824	4147	Bacillus_Abombysepticus | UF-346	3
137	UF-346	vanR_in_vanA_cl	dinB	GLYCOPEPTIDE	Plasmid	NODE_39_length_9166_cov_37.192981	+	3696	4391	1302	2483	Bacillus_Abombysepticus | UF-346	3
138	UF-346	vanR_in_vanA_cl	tnp	GLYCOPEPTIDE	Plasmid	NODE_39_length_9166_cov_37.192981	+	3696	4391	3062	3346	Bacillus_Abombysepticus | UF-346	3
139	UF-346	vanT_in_vanG_cl	ndoA_1	GLYCOPEPTIDE	Plasmid	NODE_32_length_21763_cov_53.995665	-	5387	6556	4436	4786	Bacillus_Abombysepticus | UF-346	3
140	UF-347	AAC(6')-Ic	mug	AMINOGLYCOSIDE	Plasmid	NODE_3_length_354954_cov_33.645452	-	220447	220887	223522	224010	Serratianematodiphila | UF-347	71
141	UF-347	msbA	ihfB	EFFLUX	Plasmid	NODE_2_length_636954_cov_27.101203	-	169457	171205	173788	174072	Serratianematodiphila | UF-347	71
142	UF-347	rsmA	recA	EFFLUX	Plasmid	NODE_8_length_178979_cov_32.571810	+	178312	178497	173662	174726	Serratianematodiphila | UF-347	71
143	UF-347	rsmA	recX	EFFLUX	Plasmid	NODE_8_length_178979_cov_32.571810	+	178312	178497	174786	175298	Serratianematodiphila | UF-347	71
144	UF-347	rsmA	ygaD	EFFLUX	Plasmid	NODE_8_length_178979_cov_32.571810	+	178312	178497	173062	173550	Serratianematodiphila | UF-347	71
145	UF-347	Kpne_KpnF	slp	EFFLUX	Plasmid	NODE_12_length_156496_cov_23.818014	+	26629	26958	30297	30887	Serratianematodiphila | UF-347	71
146	UF-350	Kpne_KpnF	slp	EFFLUX	Plasmid	NODE_15_length_118811_cov_37.030337	+	31982	32311	35649	36239	Serratiabockelmannii | UF-350	65
147	UF-350	rsmA	recX	EFFLUX	Plasmid	NODE_2_length_563886_cov_52.434454	-	613	798	3812	4324	Serratiabockelmannii | UF-350	65
148	UF-350	msbA	ihfB	EFFLUX	Plasmid	NODE_1_length_886075_cov_41.218303	+	406760	408508	403893	404177	Serratiabockelmannii | UF-350	65
149	UF-350	rsmA	recA	EFFLUX	Plasmid	NODE_2_length_563886_cov_52.434454	-	613	798	4385	5449	Serratiabockelmannii | UF-350	65
150	UF-371	rsmA	recA	EFFLUX	Plasmid	NODE_17_length_54340_cov_54.651015	-	530	721	3950	5020	Morganellamorganii | UF-371	22
151	UF-407	Paer_catB7	regA	PHENICOL	Plasmid	NODE_7_length_294490_cov_24.191537	+	240940	241578	240068	240847	Pseudomonasaeruginosa | UF-407	63
152	UF-407	vanW_in_vanG_cl	ung	GLYCOPEPTIDE	Plasmid	NODE_7_length_294490_cov_24.191537	-	171485	172306	170690	171385	Pseudomonasaeruginosa | UF-407	63
153	UF-407	Paer_CpxR	dnaE2	EFFLUX	Plasmid	NODE_1_length_717963_cov_24.074572	-	699799	700476	702129	703016	Pseudomonasaeruginosa | UF-407	63
154	UF-412	vanY_in_vanM_cl	NA:Keyword	GLYCOPEPTIDE	Plasmid	NODE_21_length_90131_cov_53.008906	-	2148	2879	5678	5956	Bacillus_Asp003400245 | UF-412	11
155	UF-412	vanT_in_vanG_cl	ndoA_1	GLYCOPEPTIDE	Plasmid	NODE_45_length_21414_cov_79.817125	-	5391	6560	4439	4789	Bacillus_Asp003400245 | UF-412	11
156	UF-413	rsmA	recX	EFFLUX	Plasmid	NODE_9_length_178979_cov_34.875479	+	178312	178497	174786	175298	Serratianematodiphila | UF-413	72
157	UF-413	msbA	ihfB	EFFLUX	Plasmid	NODE_2_length_500200_cov_27.992030	+	329005	330753	326138	326422	Serratianematodiphila | UF-413	72
158	UF-413	rsmA	recA	EFFLUX	Plasmid	NODE_9_length_178979_cov_34.875479	+	178312	178497	173662	174726	Serratianematodiphila | UF-413	72
159	UF-413	AAC(6')-Ic	mug	AMINOGLYCOSIDE	Plasmid	NODE_3_length_355200_cov_35.915576	-	220693	221133	223768	224256	Serratianematodiphila | UF-413	72
160	UF-413	Kpne_KpnF	slp	EFFLUX	Plasmid	NODE_4_length_297702_cov_24.467703	-	270768	271097	266839	267429	Serratianematodiphila | UF-413	72
161	UF-413	rsmA	ygaD	EFFLUX	Plasmid	NODE_9_length_178979_cov_34.875479	+	178312	178497	173062	173550	Serratianematodiphila | UF-413	72
162	UF-445	AAC(6')-Ic	mug	AMINOGLYCOSIDE	Plasmid	NODE_6_length_316601_cov_22.681509	+	184206	184646	183373	183861	Serratiaureilytica | UF-445	83
163	UF-445	rsmA	ygaD	EFFLUX	Plasmid	NODE_7_length_296880_cov_22.683113	+	296213	296398	290959	291447	Serratiaureilytica | UF-445	83
164	UF-445	rsmA	recA	EFFLUX	Plasmid	NODE_7_length_296880_cov_22.683113	+	296213	296398	291559	292623	Serratiaureilytica | UF-445	83
165	UF-445	rsmA	recX	EFFLUX	Plasmid	NODE_7_length_296880_cov_22.683113	+	296213	296398	292681	293199	Serratiaureilytica | UF-445	83
166	UF-445	msbA	ihfB	EFFLUX	Plasmid	NODE_2_length_546002_cov_19.037104	+	502913	504661	500047	500331	Serratiaureilytica | UF-445	83
167	UF-445	AAC(6')-Ic	dnaG	AMINOGLYCOSIDE	Plasmid	NODE_6_length_316601_cov_22.681509	+	184206	184646	179101	180849	Serratiaureilytica | UF-445	83
168	UF-445	Kpne_KpnF	slp	EFFLUX	Plasmid	NODE_3_length_490312_cov_16.837504	+	441076	441405	444744	445334	Serratiaureilytica | UF-445	83
169	UF-447	vanY_in_vanA_c		GLYCOPEPTIDE	Plasmid	NODE_46_length_34535_cov_39.062569	+	27611	27871	22701	24161	Bacillus_Abombysepticus | UF-447	4
170	UF-447	FosB2		FOSFOMYCIN	Plasmid	NODE_49_length_29339_cov_38.820826	+	12658	13077	7541	8806	Bacillus_Abombysepticus | UF-447	4
171	UF-447	FosB2	NA:Keyword	FOSFOMYCIN	Plasmid	NODE_49_length_29339_cov_38.820826	+	12658	13077	11308	11991	Bacillus_Abombysepticus | UF-447	4
172	UF-447	vanY_in_vanM_cl	xerS	GLYCOPEPTIDE	Plasmid	NODE_16_length_129943_cov_35.149262	+	76531	76812	77970	79046	Bacillus_Abombysepticus | UF-447	4
173	UF-447	FosB2	tnpA	FOSFOMYCIN	Plasmid	NODE_49_length_29339_cov_38.820826	+	12658	13077	10701	11099	Bacillus_Abombysepticus | UF-447	4
174	UF-447	tet(45)	immR_3	TETRACYCLINE	Plasmid	NODE_11_length_163474_cov_37.177800	-	107285	108661	109781	110104	Bacillus_Abombysepticus | UF-447	4
175	UF-447	vanR_in_vanA_cl	hup	GLYCOPEPTIDE	Plasmid	NODE_46_length_34535_cov_39.062569	+	25313	26008	21114	21386	Bacillus_Abombysepticus | UF-447	4
176	UF-447	vanY_in_vanF_cl		GLYCOPEPTIDE	Plasmid	NODE_46_length_34535_cov_39.062569	+	28021	28224	22701	24161	Bacillus_Abombysepticus | UF-447	4
177	UF-447	vanT_in_vanG_cl	ndoA_1	GLYCOPEPTIDE	Plasmid	NODE_55_length_21457_cov_50.820393	-	5387	6556	4436	4786	Bacillus_Abombysepticus | UF-447	4
178	UF-447	FosB2	tnpB	FOSFOMYCIN	Plasmid	NODE_49_length_29339_cov_38.820826	+	12658	13077	9616	10695	Bacillus_Abombysepticus | UF-447	4
179	UF-447	vanR_in_vanA_cl		GLYCOPEPTIDE	Plasmid	NODE_46_length_34535_cov_39.062569	+	25313	26008	22701	24161	Bacillus_Abombysepticus | UF-447	4
180	UF-447	vanR_in_vanA_cl	abrB	GLYCOPEPTIDE	Plasmid	NODE_46_length_34535_cov_39.062569	+	25313	26008	22072	22350	Bacillus_Abombysepticus | UF-447	4
181	UF-449	vanT_in_vanG_cl	ndoA_1	GLYCOPEPTIDE	Plasmid	NODE_21_length_88568_cov_61.661254	+	83208	84377	84969	85319	Bacillus_Apacificus | UF-449	9
182	UF-450	vanT_in_vanG_cl	ndoA_1	GLYCOPEPTIDE	Plasmid	NODE_83_length_8722_cov_25.396645	-	4201	5370	3250	3600	Bacillus_Abombysepticus | UF-450	5
183	UF-450	FosB2	NA:Keyword	FOSFOMYCIN	Plasmid	NODE_68_length_18286_cov_22.262892	-	16232	16651	8181	12182	Bacillus_Abombysepticus | UF-450	5
184	UF-450	tet(45)	NA:Keyword	TETRACYCLINE	Plasmid	NODE_50_length_34931_cov_21.440839	+	30001	31377	31662	31871	Bacillus_Abombysepticus | UF-450	5
185	UF-450	vanR_in_vanA_cl	abrB	GLYCOPEPTIDE	Plasmid	NODE_34_length_50275_cov_22.351787	-	12740	13435	16398	16676	Bacillus_Abombysepticus | UF-450	5
186	UF-450	vanY_in_vanA_c		GLYCOPEPTIDE	Plasmid	NODE_34_length_50275_cov_22.351787	-	10877	11137	5092	6567	Bacillus_Abombysepticus | UF-450	5
187	UF-450	tet(45)	NA:Keyword	TETRACYCLINE	Plasmid	NODE_50_length_34931_cov_21.440839	+	30001	31377	34432	34662	Bacillus_Abombysepticus | UF-450	5
188	UF-450	vanR_in_vanA_cl		GLYCOPEPTIDE	Plasmid	NODE_34_length_50275_cov_22.351787	-	12740	13435	14587	16047	Bacillus_Abombysepticus | UF-450	5
189	UF-450	tet(45)	NA:Keyword	TETRACYCLINE	Phage	NODE_50_length_34931_cov_21.440839	+	30001	31377	33431	34222	Bacillus_Abombysepticus | UF-450	5
190	UF-450	vanR_in_vanA_cl	hup	GLYCOPEPTIDE	Plasmid	NODE_34_length_50275_cov_22.351787	-	12740	13435	17362	17634	Bacillus_Abombysepticus | UF-450	5
191	UF-450	FosB2	NA:Keyword	FOSFOMYCIN	Plasmid	NODE_68_length_18286_cov_22.262892	-	16232	16651	17318	18001	Bacillus_Abombysepticus | UF-450	5
192	UF-450	vanR_in_vanA_cl	isldl4	GLYCOPEPTIDE	Plasmid	NODE_34_length_50275_cov_22.351787	-	12740	13435	6609	7820	Bacillus_Abombysepticus | UF-450	5
193	UF-450	vanY_in_vanA_c	isldl4	GLYCOPEPTIDE	Plasmid	NODE_34_length_50275_cov_22.351787	-	10877	11137	6609	7820	Bacillus_Abombysepticus | UF-450	5
194	UF-450	vanY_in_vanF_cl	isldl4	GLYCOPEPTIDE	Plasmid	NODE_34_length_50275_cov_22.351787	-	10524	10727	6609	7820	Bacillus_Abombysepticus | UF-450	5
195	UF-450	vanY_in_vanF_cl		GLYCOPEPTIDE	Plasmid	NODE_34_length_50275_cov_22.351787	-	10524	10727	5092	6567	Bacillus_Abombysepticus | UF-450	5
196	UF-452	vanT_in_vanG_cl	ndoA_1	GLYCOPEPTIDE	Plasmid	NODE_36_length_21585_cov_113.039892	+	15027	16196	16820	17149	Bacillus_Amobilis | UF-452	8
197	UF-453	vanT_in_vanG_cl	ndoA_1	GLYCOPEPTIDE	Plasmid	NODE_21_length_89702_cov_83.647052	-	5326	6495	4384	4734	Bacillus_Apacificus | UF-453	10
198	UF-458	rsmA	recA	EFFLUX	Plasmid	NODE_11_length_225577_cov_28.328319	-	483	668	4258	5322	Serratiaureilytica | UF-458	84
199	UF-458	AAC(6')-Ic	dnaG	AMINOGLYCOSIDE	Plasmid	NODE_3_length_315176_cov_28.543347	+	184206	184646	179101	180849	Serratiaureilytica | UF-458	84
200	UF-458	rsmA	recX	EFFLUX	Plasmid	NODE_11_length_225577_cov_28.328319	-	483	668	3682	4200	Serratiaureilytica | UF-458	84
201	UF-458	msbA	ihfB	EFFLUX	Plasmid	NODE_6_length_278002_cov_23.350422	+	234913	236661	232047	232331	Serratiaureilytica | UF-458	84
202	UF-458	AAC(6')-Ic	mug	AMINOGLYCOSIDE	Plasmid	NODE_3_length_315176_cov_28.543347	+	184206	184646	183373	183861	Serratiaureilytica | UF-458	84
203	UF-458	Kpne_KpnF	slp	EFFLUX	Plasmid	NODE_1_length_1088723_cov_20.578426	-	647325	647654	643396	643986	Serratiaureilytica | UF-458	84
204	UF-76	rsmA	rnhB	EFFLUX	Plasmid	NODE_3_length_322525_cov_50.460189	-	259753	260016	259130	259696	Acinetobactergyllenbergii | UF-76	16
205	UF-94	tet(45)	lexA_1	TETRACYCLINE	Plasmid	NODE_14_length_137522_cov_44.416960	+	21562	22938	20090	20449	Bacillus_Acereus | UF-94	7
206	UF-94	vanT_in_vanG_cl	ndoA_1	GLYCOPEPTIDE	Plasmid	NODE_30_length_21630_cov_62.814225	+	15075	16244	16845	17195	Bacillus_Acereus | UF-94	7
207	UF-97	AAC(6')-Ic	mug	AMINOGLYCOSIDE	Phage	NODE_4_length_387026_cov_38.265087	+	257342	257782	255227	255604	Serratiaureilytica | UF-97	85
208	UF-97	Kpne_KpnF	slp	EFFLUX	Plasmid	NODE_1_length_937840_cov_29.145223	-	493081	493410	489152	489742	Serratiaureilytica | UF-97	85
209	UF-97	rsmA	ygaD	EFFLUX	Plasmid	NODE_10_length_224571_cov_37.916813	+	223904	224089	218650	219138	Serratiaureilytica | UF-97	85
210	UF-97	rsmA	recA	EFFLUX	Plasmid	NODE_10_length_224571_cov_37.916813	+	223904	224089	219250	220314	Serratiaureilytica | UF-97	85
211	UF-97	AAC(6')-Ic	dnaG	AMINOGLYCOSIDE	Plasmid	NODE_4_length_387026_cov_38.265087	+	257342	257782	250955	252703	Serratiaureilytica | UF-97	85
212	UF-97	rsmA	recX	EFFLUX	Plasmid	NODE_10_length_224571_cov_37.916813	+	223904	224089	220372	220890	Serratiaureilytica | UF-97	85
213	UF-97	msbA	ihfB	EFFLUX	Plasmid	NODE_3_length_402044_cov_32.576744	-	49403	51151	53733	54017	Serratiaureilytica | UF-97	85
